# Supplementary material for: Exploring the bacteriome in anthropophilic ticks: To investigate the vectors for diagnosis
Source: PLoS One. 2019 Mar 19;14(3):e0213384. doi: 10.1371/journal.pone.0213384 (PMC6424421; doi:10.1371/journal.pone.0213384)
Supplement: S2 Table — Each sheet in the file describes share of taxa for each taxonomic level: phylum, class, order, family and genus. Taxonomic level is given on the sheet name. (XLS) [file pone.0213384.s002.xls]

## Sheet: Phylum
Phylum-level relative abundance of reads (%) for each tick-species analysed.
Phylum	D. marginatus	H. punctata	I. ricinus	R. sanguineus sensu lato
Acidobacteria	0.006	0.003	0.182	0.015
Actinobacteria	0.178	0.219	3996	0.515
Bacteroidetes	0.366	0.989	5553	0.283
Cyanobacteria	0.003	0.009	0.042	0.015
Proteobacteria	97233	98578	88146	99148
Spirochaetes	*	0.202	1891	0.001
Tenericutes	1997	*	0.133	*
Verrucomicrobia	0.001	*	0.058	0.017
NA	0.216	*	*	0.006
*Relative abundance lower than 0.001%.
D.: Dermacentor; H.: Haemaphysalis; I.: Ixodes; R.: Rhipicephalus. NA: Not assigned (using Greengenes database).

## Sheet: Class
Class-level relative abundance of reads (%) for each tick-species analysed.
Class	D. marginatus	H. punctata	I. ricinus	R. sanguineus sensu lato
Acidobacteria	0.006	0.003	0.182	0.015
Actinobacteria	0.176	0.218	3933	0.512
Alphaproteobacteria	15897	5133	70406	3650
Betaproteobacteria	0.419	0.552	4915	0.229
Chloroplast	0.003	0.009	0.042	0.015
Cytophagia	0.204	0.543	2397	0.158
Deltaproteobacteria	0.002	*	0.266	0.018
Flavobacteria	0.122	0.233	1952	0.011
Gammaproteobacteria	80915	92893	12559	95251
Mollicutes	1997	*	0.133	*
Saprospirae	0.009	0.016	0.109	0.032
Sphingobacteria	0.031	0.197	1095	0.082
Spirochaetia	*	0.202	1891	0.001
Thermoleophilia	0.002	0.001	0.063	0.003
Verrucomicrobiae	0.001	*	0.058	0.017
NA	0.216	*	*	0.006
*Relative abundance lower than 0.001%.
D.: Dermacentor; H.: Haemaphysalis; I.: Ixodes; R.: Rhipicephalus. NA: Not assigned (using Greengenes database).

## Sheet: Order
Order-level relative abundance of reads (%) for each tick-species analysed.
Order	D. marginatus	H. punctata	I. ricinus	R. sanguineus sensu lato
Acidobacteriales	0.006	0.003	0.182	0.015
Actinomycetales	0.176	0.218	3933	0.512
Borreliales	*	0.202	1891	0.001
Burkholderiales	0.419	0.552	4915	0.229
Caulobacterales	0.015	0.011	0.434	0.102
Chlorophyta	0.003	0.009	0.042	0.015
Cytophagales	0.204	0.543	2397	0.158
Enterobacteriales	0.010	0.008	2837	0.002
Entomoplasmatales	1997	*	0.133	*
Flavobacteriales	0.122	0.233	1952	0.011
Legionellales	79964	92764	0.766	94731
Myxococcales	0.002	*	0.266	0.018
Pseudomonadales	0.938	0.105	7954	0.512
Rhizobiales	0.461	0.686	4651	0.914
Rhodobacterales	0.009	0.024	0.019	0.146
Rhodospirillales	0.067	0.291	0.224	0.049
Rickettsiales	14071	0.225	53555	1196
Saprospirales	0.009	0.016	0.109	0.032
Solirubrobacterales	0.002	0.001	0.063	0.003
Sphingobacteriales	0.031	0.197	1095	0.082
Sphingomonadales	1273	3897	11523	1242
Verrucomicrobiales	0.001	*	0.058	0.017
Xanthomonadales	0.004	0.017	1003	0.006
NA	0.216	*	*	0.006
*Relative abundance lower than 0.001%.
D.: Dermacentor; H.: Haemaphysalis; I.: Ixodes; R.: Rhipicephalus. NA: Not assigned (using Greengenes database).

## Sheet: Family
Family-level relative abundance of reads (%) for each tick-species analysed.
Family	D. marginatus	H. punctata	I. ricinus	R. sanguineus sensu lato
Acetobacteraceae	0.067	0.291	0.224	0.049
Acidobacteriaceae	0.006	0.003	0.182	0.015
Actinosynnemataceae	*	*	0.269	0.001
Anaplasmataceae	*	0.217	1888	*
Aurantimonadaceae	0.089	0.068	0.215	0.135
Borreliaceae	*	0.202	1891	0.001
Bradyrhizobiaceae	0.012	0.012	0.591	0.094
Brucellaceae	0.001	0.001	0.090	0.001
Burkholderiaceae	0.006	0.001	0.108	0.002
Caulobacteraceae	0.015	0.011	0.434	0.102
Chitinophagaceae	0.009	0.016	0.109	0.032
Comamonadaceae	0.089	0.193	1254	0.128
Coxiellaceae	79964	92764	0.766	94731
Cytophagaceae	0.204	0.543	2397	0.158
Enterobacteriaceae	0.010	0.008	2837	0.002
Erythrobacteraceae	0.004	0.022	0.001	0.051
Flavobacteriaceae	*	0.042	0.203	*
Geodermatophilaceae	0.011	0.016	0.015	0.010
Hyphomicrobiaceae	0.005	0.009	0.108	0.029
Kineosporiaceae	0.027	0.006	0.032	0.007
Methylobacteriaceae	0.266	0.488	1863	0.445
Methylocystaceae	0.065	0.029	0.314	0.045
Microbacteriaceae	0.105	0.103	0.454	0.113
Micrococcaceae	0.002	0.039	0.002	0.212
Moraxellaceae	0.222	0.002	0.015	0.464
Mycobacteriaceae	0.017	0.016	1291	0.078
Nocardiaceae	0.008	0.019	0.776	0.059
Oxalobacteraceae	0.324	0.357	3553	0.099
Patulibacteraceae	0.002	0.001	0.063	0.003
Phyllobacteriaceae	0.001	0.001	0.188	0.012
Polyangiaceae	*	*	0.047	0.018
Pseudomonadaceae	0.715	0.102	7845	0.027
Rhizobiaceae	0.020	0.076	0.813	0.138
Rhodobacteraceae	0.009	0.024	0.019	0.146
Rickettsiaceae	14065	0.005	6139	1179
Sphingobacteriaceae	0.031	0.197	1095	0.082
Sphingomonadaceae	1270	3874	11521	1192
Streptomycetaceae	*	*	0.076	*
Verrucomicrobiaceae	0.001	*	0.058	0.017
Weeksellaceae	0.122	0.191	1748	0.011
Williamsiaceae	0.005	0.019	1018	0.031
Xanthomonadaceae	0.004	0.017	1003	0.006
NA	2227	0.014	46484	0.075
*Relative abundance lower than 0.001%.
D.: Dermacentor; H.: Haemaphysalis; I.: Ixodes; R.: Rhipicephalus; NA: Not assigned (using Greengenes database).

## Sheet: Genus
Genus-level relative abundance of reads (%) for each tick-species analysed.
Genus	D. marginatus	H. punctata	I. ricinus	R. sanguineus sensu lato
Acinetobacter	0.222	0.002	0.001	0.464
Agrobacterium	0.016	0.068	0.057	0.092
Anaplasma	*	*	0.001	*
Arthrobacter	*	*	*	0.083
Borrelia	*	0.202	3566	0.001
Bosea	0.008	0.007	0.045	0.066
Bradyrhizobium	0.003	0.003	0.020	0.027
Brevundimonas	*	*	*	*
Burkholderia	0.006	0.001	0.015	0.002
Chryseobacterium	0.122	0.191	0.007	0.011
Comamonas	*	*	*	*
Coxiella	79924	0.598	0.112	89423
Devosia	0.005	0.009	0.064	0.029
Ehrlichia	*	0.217	*	*
Erwinia	0.010	0.008	0.001	0.002
Flavobacterium	*	0.042	*	*
Hymenobacter	0.191	0.506	0.143	0.134
Janthinobacterium	0.007	0.067	0.050	0.011
Kineococcus	0.027	0.006	0.014	0.007
Luteibacter	0.002	0.001	0.158	0.002
Luteolibacter	0.001	*	0.010	0.017
Methylibium	0.001	0.001	0.014	0.005
Methylobacterium	0.266	0.488	0.537	0.445
Methylopila	0.002	0.005	0.008	0.027
Mycobacterium	0.017	0.016	0.513	0.078
Mycoplana	0.015	0.011	0.103	0.102
NA	3075	93248	79238	6144
Novosphingobium	0.006	0.037	0.049	0.054
Ochrobactrum	0.001	0.001	0.002	0.001
Paracoccus	0.002	0.005	0.002	0.062
Patulibacter	0.002	0.001	0.010	0.003
Pedobacter	0.017	0.182	0.099	0.078
Phyllobacterium	*	*	0.005	0.008
Pseudomonas	0.673	0.102	9831	0.026
Rathayibacter	0.008	0.030	0.027	0.028
Rhizobium	0.001	0.005	0.049	0.036
Rhodobacter	*	*	0.001	0.061
Rhodococcus	0.008	0.019	0.922	0.059
Rhodoferax	0.001	0.001	0.036	0.008
Rickettsia	14065	0.005	0.012	1179
Rubellimicrobium	0.007	0.018	0.016	0.023
Saccharothrix	*	*	*	0.001
Salinibacterium	0.006	0.008	0.040	0.025
Sphingomonas	1259	3828	2954	1106
Spirosoma	0.013	0.037	0.207	0.023
Stenotrophomonas	*	*	0.279	*
Streptomyces	*	*	0.002	*
Terriglobus	0.005	0.003	0.008	0.014
Williamsia	0.005	0.019	0.770	0.031
Wolbachia	*	0.001	0.002	0.001
*Relative abundance lower than 0.001%.
D.: Dermacentor; H.: Haemaphysalis; I.: Ixodes; R.: Rhipicephalus; NA: Not assigned (using Greengenes database).
