# Supplementary material for: Exploring the bacteriome in anthropophilic ticks: To investigate the vectors for diagnosis
Source: PLoS One. 2019 Mar 19;14(3):e0213384. doi: 10.1371/journal.pone.0213384 (PMC6424421; doi:10.1371/journal.pone.0213384)
Supplement: S3 Table — Each sheet in the file describes comparisons between tick species for each taxonomic level: class, family and genus. Additionally, comparisons of male vs. female and nymphs vs. adults were performed for I. ricinus samples. This analysis was performed with MicrobiomeAnalyst <https://www.microbiomeanalyst.ca/> using a univariate analysis by the non-parametric Kruskall-Wallis test. (XLSX) [file pone.0213384.s003.xlsx]

## Sheet: Class
	Class	Pvalues	FDR	Statistics	D. marginatus	H. punctata	I. ricinus	R. sanguineus			Class	Pvalues	FDR	Statistics	D. marginatus	H. punctata			Class	Pvalues	FDR	Statistics	H. punctata	I. ricinus			Class	Pvalues	FDR	Statistics	I. ricinus	R. sanguineus
All vs. all	Acidobacteria	2.7586e-05	6.8964e-05	23.794	0.006	0.003	0.182	0.015		DM vs. HP	Acidobacteria	0.011496	0.034488	555	0.006	0.003		HP vs. IR	Acidobacteria	8.0562e-06	4.0281e-05	69	0.003	0.182		IR vs. RS	Acidobacteria	0.00092564	0.0027933	349	0.182	0.015
	Actinobacteria	6.8755e-05	0.00011459	21.89	0.176	0.218	3.933	0.512			Actinobacteria	0.38661	0.48326	350	0.176	0.218			Actinobacteria	0.00055575	0.001042	114	0.218	3.933			Actinobacteria	0.18816	0.25658	273	3.933	0.512
	Alphaproteobacteria	5.687e-05	0.00010663	22.286	15.897	5.133	70.406	3.65			Alphaproteobacteria	0.0067481	0.033741	573	15.897	5.133			Alphaproteobacteria	0.00019674	0.00049184	103	5.133	70.406			Alphaproteobacteria	9.7629e-05	0.00073222	368	70.406	3.65
	Betaproteobacteria	0.0036342	0.0041933	13.522	0.419	0.552	4.915	0.229			Betaproteobacteria	0.09834	0.20668	301	0.419	0.552			Betaproteobacteria	0.1735	0.18589	206	0.552	4.915			Betaproteobacteria	0.00044539	0.002227	355	4.915	0.229
	Chloroplast	0.2855	0.3059	3.7861	0.003	0.009	0.042	0.015			Chloroplast	0.23345	0.31834	475.5	0.003	0.009			Chloroplast	0.12723	0.1468	203.5	0.009	0.042			Chloroplast	0.82658	0.87909	211	0.042	0.015
	Cytophagia	5.3457e-05	0.00010663	22.415	0.204	0.543	2.397	0.158			Cytophagia	0.010037	0.034488	245	0.204	0.543			Cytophagia	0.072168	0.098411	354	0.543	2.397			Cytophagia	0.00093109	0.0027933	348	2.397	0.158
	Deltaproteobacteria	0.00090717	0.0013608	16.472	0.002	*	0.266	0.018			Deltaproteobacteria	0.15687	0.26145	459	0.002	*			Deltaproteobacteria	0.00028373	0.00060799	136.5	*	0.266			Deltaproteobacteria	0.013028	0.021713	305	0.266	0.018
	Flavobacteria	9.7824e-06	3.6684e-05	25.947	0.122	0.233	1.952	0.011			Flavobacteria	0.50005	0.57698	368	0.122	0.233			Flavobacteria	0.00017423	0.00049184	100	0.233	1.952			Flavobacteria	0.0060349	0.015087	329	1.952	0.011
	Gammaproteobacteria	5.966e-11	8.9489e-10	50.595	80.915	92.893	12.559	95.251			Gammaproteobacteria	0.051659	0.12915	283	80.915	92.893			Gammaproteobacteria	8.1946e-13	1.2292e-11	538	92.893	12.559			Gammaproteobacteria	7.7853e-12	1.1678e-10	1	12.559	95.251
	Mollicutes	6.1507e-09	4.613e-08	41.125	1.997	*	0.133	*			Mollicutes	2.0124e-07	3.0186e-06	713	1.997	*			Mollicutes	0.015035	0.022552	176	*	0.133			Mollicutes	0.0112	0.021713	303	0.133	*
	Saprospirae	0.55291	0.55291	2.0951	0.009	0.016	0.109	0.032			NA				0.216	*			Saprospirae	0.39035	0.39035	230	*				Saprospirae	0.87909	0.87909	226.5		0.032
	Sphingobacteria	0.0019535	0.0024419	14.846	0.031	0.197	1.095	0.082			Saprospirae	0.77494	0.77494	387	0.009	0.016			Sphingobacteria	0.0020152	0.0033586	126	0.016	0.109			Sphingobacteria	0.017271	0.025907	315	0.109	0.082
	Spirochaetia	1.8302e-05	5.4906e-05	24.647	*	0.202	1.891	0.001			Sphingobacteria	0.63069	0.67574	374.5	0.031	0.197			Spirochaetia	0.083845	0.10481	194	0.197	1.095			Spirochaetia	0.52559	0.60645	245	1.095	0.001
	Thermoleophilia	0.0010002	0.0013639	16.266	0.002	0.001	0.063	0.003			Spirochaetia	0.0011613	0.0087094	264.5	*	0.202			Thermoleophilia	8.8882e-05	0.00033331	94.5	0.202	1.891			Thermoleophilia	0.012685	0.021713	318	1.891	0.003
	Verrucomicrobiae	1.7566e-06	8.7831e-06	29.502	0.001	*	0.058	0.017			Thermoleophilia	0.21573	0.31834	472.5	0.002	0.001			Verrucomicrobiae	7.0395e-07	5.2796e-06	57	0.001	0.063			Verrucomicrobiae	0.21777	0.27222	269	0.063	0.017
											Verrucomicrobiae	0.11023	0.20668	481	0.001	*
	Significant differences
	DM: Dermacentor marginatus										Class	Pvalues	FDR	Statistics	D. marginatus	I. ricinus			Class	Pvalues	FDR	Statistics	H. punctata	R. sanguineus
	HP: Haemaphysalis punctata									DM vs. IR	Acidobacteria	0.0011683	0.0021906	13.504	0.006	0.182		HP vs. RS	Acidobacteria	0.59445	0.63691	274	0.003	0.015
	IR: Ixodes ricinus										Actinobacteria	0.00017696	0.00053087	17.279	0.176	3.933			Actinobacteria	0.040555	0.17239	195	0.218	0.512
	RS: Rhipicephalus sanguineus										Alphaproteobacteria	0.011956	0.019926	8.8531	15.897	70.406			Alphaproteobacteria	0.32284	0.48425	347	5.133	3.65
											Betaproteobacteria	0.015849	0.023031	8.2894	0.419	4.915			Betaproteobacteria	0.047043	0.17239	396	0.552	0.229
											Chloroplast	0.46889	0.47185	1.5148	0.003	0.042			Chloroplast	0.094387	0.23597	219	0.009	0.015
											Cytophagia	0.049256	0.056834	6.0214	0.204	2.397			Cytophagia	2.7652e-05	0.00041478	496	0.543	0.158
											Deltaproteobacteria	0.016889	0.023031	8.1621	0.002	0.266			Deltaproteobacteria	0.23702	0.39503	263	*	0.018
											Flavobacteria	2.3168e-05	0.00011584	21.345	0.122	1.952			Flavobacteria	0.057462	0.17239	207	0.233	0.011
											Gammaproteobacteria	7.5455e-09	1.1318e-07	37.405	80.915	12.559			Gammaproteobacteria	0.43067	0.58728	257	92.893	95.251
											Mollicutes	9.3337e-05	0.00035001	18.559	1.997	0.133			Mollicutes	0.67332	0.67332	311	*	*
											Saprospirae	0.47185	0.47185	1.5022	0.009	0.109			Saprospirae	0.52443	0.61455	265.5	*	0.032
											Sphingobacteria	0.00045216	0.0010647	15.403	0.031	1.095			Sphingobacteria	0.53261	0.61455	265.5	0.016	0.082
											Spirochaetia	1.8574e-06	1.393e-05	26.393	*	1.891			Spirochaetia	0.19002	0.39503	237	0.197	0.001
											Thermoleophilia	0.024352	0.03044	7.4303	0.002	0.063			Thermoleophilia	0.21339	0.39503	243	0.202	0.003
											Verrucomicrobiae	0.00049687	0.0010647	15.214	0.001	0.058			Verrucomicrobiae	0.00065597	0.0049198	152.5	0.001	0.017
											Class	Pvalues	FDR	Statistics	D. marginatus	R. sanguineus
										DM vs. RS	Acidobacteria	0.093704	0.15617	417	0.006	0.015
											Actinobacteria	0.001863	0.0074784	165	0.176	0.512
											Alphaproteobacteria	0.0019942	0.0074784	494	15.897	3.65
											Betaproteobacteria	0.8328	0.90356	342	0.419	0.229
											Chloroplast	0.41964	0.52454	287	0.003	0.015
											Cytophagia	0.0033812	0.010144	486	0.204	0.158
											Deltaproteobacteria	0.90356	0.90356	335	0.002	0.018
											Flavobacteria	0.010888	0.027221	202	0.122	0.011
											Gammaproteobacteria	0.038134	0.0715	218	80.915	95.251
											Mollicutes	1.0827e-06	1.6241e-05	580.5	1.997	*
											Saprospirae	0.40149	0.52454	285	0.009	0.032
											Sphingobacteria	0.25243	0.37864	268	0.031	0.082
											Spirochaetia	2.3794e-05	0.00017846	156	*	0.001
											Thermoleophilia	0.86253	0.90356	321	0.002	0.003
											Verrucomicrobiae	0.034998	0.0715	226	0.001	0.017

## Sheet: Family
	Family	Pvalues	FDR	Statistics	D. marginatus	H. punctata	I. ricinus	R. sanguineus			Family	Pvalues	FDR	Statistics	D. marginatus	H. punctata			Family	Pvalues	FDR	Statistics	H. punctata	I. ricinus			Family	Pvalues	FDR	Statistics	I. ricinus	R. sanguineus
All vs. all	Acetobacteraceae	0.29515	0.58843	471	0.067	0.291	0.224	0.049		DM vs. HP	Acetobacteraceae	0.29515	0.58843	471	0.067	0.291		HP vs. IR	Acetobacteraceae	0.075845	0.11798	353	0.291	0.224		IR vs. RS	Acetobacteraceae	0.94976	0.97019	217	0.224	0.049
	Acidobacteriaceae	0.011496	0.080472	555	0.006	0.003	0.182	0.015			Acidobacteriaceae	0.011496	0.080472	555	0.006	0.003			Acidobacteriaceae	8.0562e-06	4.2295e-05	69	0.003	0.182			Acidobacteriaceae	0.00092564	0.0055866	349	0.182	0.015
	Actinosynnemataceae	0.30822	0.58843	390	*	*	0.269	0.001			Actinosynnemataceae	0.30822	0.58843	390	*	*			Actinosynnemataceae	0.010675	0.020379	196	*	0.269			Actinosynnemataceae	0.96221	0.97019	222	0.269	0.001
	Anaplasmataceae	0.12583	0.48044	357.5	*	0.217	1.888	*			Anaplasmataceae	0.12583	0.48044	357.5	*	0.217			Anaplasmataceae	0.074582	0.11798	206	0.217	1.888			Anaplasmataceae	0.3177	0.46012	253	1.888	*
	Aurantimonadaceae	0.81671	0.89514	390	0.089	0.068	0.215	0.135			Aurantimonadaceae	0.81671	0.89514	390	0.089	0.068			Aurantimonadaceae	0.07949	0.11924	352	0.068	0.215			Aurantimonadaceae	0.49258	0.66737	192	0.215	0.135
	Borreliaceae	0.0011613	0.018875	264.5	*	0.202	1.891	0.001			Borreliaceae	0.0011613	0.018875	264.5	*	0.202			Borreliaceae	0.083845	0.12143	194	0.202	1.891			Borreliaceae	0.52559	0.68869	245	1.891	0.001
	Bradyrhizobiaceae	0.2664	0.58843	475	0.012	0.012	0.591	0.094			Bradyrhizobiaceae	0.2664	0.58843	475	0.012	0.012			Bradyrhizobiaceae	1.8671e-06	1.307e-05	48	0.012	0.591			Bradyrhizobiaceae	0.031271	0.072966	306	0.591	0.094
	Brucellaceae	0.3605	0.58932	356.5	0.001	0.001	0.09	0.001			Brucellaceae	0.3605	0.58932	356.5	0.001	0.001			Brucellaceae	0.09616	0.13462	197.5	0.001	0.09			Brucellaceae	0.27051	0.43698	262.5	0.09	0.001
	Burkholderiaceae	0.21942	0.58843	471	0.006	0.001	0.108	0.002			Burkholderiaceae	0.21942	0.58843	471	0.006	0.001			Burkholderiaceae	1.9505e-05	8.8992e-05	83	0.001	0.108			Burkholderiaceae	7.1667e-05	0.0007525	368	0.108	0.002
	Caulobacteraceae	0.54139	0.75065	443	0.015	0.011	0.434	0.102			Caulobacteraceae	0.54139	0.75065	443	0.015	0.011			Caulobacteraceae	0.0004801	0.0012603	108	0.011	0.434			Caulobacteraceae	0.60551	0.69836	199	0.434	0.102
	Chitinophagaceae	0.77494	0.89514	387	0.009	0.016	0.109	0.032			Chitinophagaceae	0.77494	0.89514	387	0.009	0.016			Chitinophagaceae	0.39035	0.4554	230	0.016	0.109			Chitinophagaceae	0.87909	0.94671	226.5	0.109	0.032
	Comamonadaceae	0.018398	0.11039	257	0.089	0.193	1.254	0.128			Comamonadaceae	0.018398	0.11039	257	0.089	0.193			Comamonadaceae	0.52919	0.5849	240	0.193	1.254			Comamonadaceae	0.004256	0.015965	334	1.254	0.128
	Coxiellaceae	0.046036	0.24169	280	79.964	92.764	0.766	94.731			Coxiellaceae	0.046036	0.24169	280	79.964	92.764			Coxiellaceae	2.0487e-13	8.6044e-12	540	92.764	0.766			Coxiellaceae	3.8926e-12	1.6349e-10	0	0.766	94.731
	Cytophagaceae	0.010037	0.080472	245	0.204	0.543	2.397	0.158			Cytophagaceae	0.010037	0.080472	245	0.204	0.543			Cytophagaceae	0.072168	0.11798	354	0.543	2.397			Cytophagaceae	0.00093109	0.0055866	348	2.397	0.158
	Enterobacteriaceae	0.92013	0.93529	411	0.01	0.008	2.837	0.002			Enterobacteriaceae	0.92013	0.93529	411	0.01	0.008			Enterobacteriaceae	0.0050056	0.010861	145	0.008	2.837			Enterobacteriaceae	0.19816	0.35746	271	2.837	0.002
	Erythrobacteraceae	0.64988	0.80279	379	0.004	0.022	0.001	0.051			Erythrobacteraceae	0.64988	0.80279	379	0.004	0.022			Erythrobacteraceae	0.17286	0.22688	325	0.022	0.001			Erythrobacteraceae	0.016979	0.04267	134	0.001	0.051
	Flavobacteriaceae	0.069505	0.32436	344	*	0.042	0.203	*			Flavobacteriaceae	0.069505	0.32436	344	*	0.042			Flavobacteriaceae	0.043858	0.076751	192	0.042	0.203			Flavobacteriaceae	0.001498	0.0071337	318	0.203	*
	Geodermatophilaceae	0.22018	0.58843	329	0.011	0.016	0.015	0.01			Geodermatophilaceae	0.22018	0.58843	329	0.011	0.016			Geodermatophilaceae	0.026445	0.048291	373	0.016	0.015			Geodermatophilaceae	0.61031	0.69836	199.5	0.015	0.01
	Hyphomicrobiaceae	0.93529	0.93529	399.5	0.005	0.009	0.108	0.029			Hyphomicrobiaceae	0.93529	0.93529	399.5	0.005	0.009			Hyphomicrobiaceae	0.0051721	0.010861	140	0.009	0.108			Hyphomicrobiaceae	0.60515	0.69836	241	0.108	0.029
	Kineosporiaceae	0.15033	0.52615	494.5	0.027	0.006	0.032	0.007			Kineosporiaceae	0.15033	0.52615	494.5	0.027	0.006			Kineosporiaceae	0.60723	0.63759	246	0.006	0.032			Kineosporiaceae	0.20426	0.35746	269.5	0.032	0.007
	Methylobacteriaceae	0.30514	0.58843	470	0.266	0.488	1.863	0.445			Methylobacteriaceae	0.30514	0.58843	470	0.266	0.488			Methylobacteriaceae	0.8396	0.86008	280	0.488	1.863			Methylobacteriaceae	0.97019	0.97019	218	1.863	0.445
	Methylocystaceae	0.0025883	0.027177	594	0.065	0.029	0.314	0.045			Methylocystaceae	0.0025883	0.027177	594	0.065	0.029			Methylocystaceae	0.0069206	0.013841	144	0.029	0.314			Methylocystaceae	0.30773	0.46012	261	0.314	0.045
	Microbacteriaceae	0.81674	0.89514	390	0.105	0.103	0.454	0.113			Microbacteriaceae	0.81674	0.89514	390	0.105	0.103			Microbacteriaceae	0.97425	0.97425	272	0.103	0.454			Microbacteriaceae	0.54111	0.68869	245	0.454	0.113
	Micrococcaceae	0.0013482	0.018875	209	0.002	0.039	0.002	0.212			Micrococcaceae	0.0013482	0.018875	209	0.002	0.039			Micrococcaceae	9.3243e-05	0.00026108	448.5	0.039	0.002			Micrococcaceae	0.0035898	0.015077	108.5	0.002	0.212
	Moraxellaceae	0.44605	0.646	364.5	0.222	0.002	0.015	0.464			Moraxellaceae	0.44605	0.646	364.5	0.222	0.002			Moraxellaceae	0.13366	0.18109	204	0.002	0.015			Moraxellaceae	0.61522	0.69836	200	0.015	0.464
	Mycobacteriaceae	0.36482	0.58932	462	0.017	0.016	1.291	0.078			Mycobacteriaceae	0.36482	0.58932	462	0.017	0.016			Mycobacteriaceae	3.7326e-08	5.2257e-07	14	0.016	1.291			Mycobacteriaceae	0.0045614	0.015965	331	1.291	0.078
	Nocardiaceae	0.33801	0.58932	345.5	0.008	0.019	0.776	0.059			Nocardiaceae	0.33801	0.58932	345.5	0.008	0.019			Nocardiaceae	0.19145	0.24367	209	0.019	0.776			Nocardiaceae	0.84968	0.93912	228	0.776	0.059
	Oxalobacteraceae	0.41046	0.63849	353	0.324	0.357	3.553	0.099			Oxalobacteraceae	0.41046	0.63849	353	0.324	0.357			Oxalobacteraceae	0.2183	0.26196	212	0.357	3.553			Oxalobacteraceae	0.094222	0.18844	287	3.553	0.099
	Patulibacteraceae	0.21573	0.58843	472.5	0.002	0.001	0.063	0.003			Patulibacteraceae	0.21573	0.58843	472.5	0.002	0.001			Patulibacteraceae	8.8882e-05	0.00026108	94.5	0.001	0.063			Patulibacteraceae	0.012685	0.035517	318	0.063	0.003
	Phyllobacteriaceae	0.58273	0.76483	438	0.001	0.001	0.188	0.012			Phyllobacteriaceae	0.58273	0.76483	438	0.001	0.001			Phyllobacteriaceae	3.0118e-06	1.8071e-05	56	0.001	0.188			Phyllobacteriaceae	0.09237	0.18844	287	0.188	0.012
	Polyangiaceae	0.36095	0.58932	418.5	*	*	0.047	0.018			Polyangiaceae	0.36095	0.58932	418.5	*	*			Polyangiaceae	0.0028177	0.0065745	189	*	0.047			Polyangiaceae	0.11833	0.22591	263	0.047	0.018
	Pseudomonadaceae	0.26896	0.58843	475	0.715	0.102	7.845	0.027			Pseudomonadaceae	0.26896	0.58843	475	0.715	0.102			Pseudomonadaceae	7.1773e-09	1.5072e-07	31	0.102	7.845			Pseudomonadaceae	1.1678e-10	2.4524e-09	434	7.845	0.027
	Rhizobiaceae	0.78566	0.89514	422.5	0.02	0.076	0.813	0.138			Rhizobiaceae	0.78566	0.89514	422.5	0.02	0.076			Rhizobiaceae	2.1189e-05	8.8992e-05	72	0.076	0.813			Rhizobiaceae	0.0015287	0.0071337	343	0.813	0.138
	Rhodobacteraceae	0.26137	0.58843	336	0.009	0.024	0.019	0.146			Rhodobacteraceae	0.26137	0.58843	336	0.009	0.024			Rhodobacteraceae	0.20293	0.25068	328.5	0.024	0.019			Rhodobacteraceae	0.31229	0.46012	180.5	0.019	0.146
	Rickettsiaceae	9.8008e-08	4.1163e-06	739	14.065	0.005	6.139	1.179			Rickettsiaceae	9.8008e-08	4.1163e-06	739	14.065	0.005			Rickettsiaceae	0.51142	0.58053	239	0.005	6.139			Rickettsiaceae	0.4884	0.66737	192	6.139	1.179
	Sphingobacteriaceae	0.63069	0.8027	374.5	0.031	0.197	1.095	0.082			Sphingobacteriaceae	0.63069	0.8027	374.5	0.031	0.197			Sphingobacteriaceae	0.0020152	0.0049787	126	0.197	1.095			Sphingobacteriaceae	0.017271	0.04267	315	1.095	0.082
	Sphingomonadaceae	0.22951	0.58843	329	1.27	3.874	11.521	1.192			Sphingomonadaceae	0.22951	0.58843	329	1.27	3.874			Sphingomonadaceae	0.572	0.616	297	3.874	11.521			Sphingomonadaceae	0.0049676	0.016049	330	11.521	1.192
	Streptomycetaceae	0.55405	0.75065	381	*	*	0.076	*			Streptomycetaceae	0.55405	0.75065	381	*	*			Streptomycetaceae	3.8042e-05	0.00014525	95	*	0.076			Streptomycetaceae	0.00082281	0.0055866	348	0.076	*
	Verrucomicrobiaceae	0.11023	0.46297	481	0.001	*	0.058	0.017			Verrucomicrobiaceae	0.11023	0.46297	481	0.001	*			Verrucomicrobiaceae	7.0395e-07	5.9132e-06	57	*	0.058			Verrucomicrobiaceae	0.21777	0.36586	269	0.058	0.017
	Weeksellaceae	0.85638	0.8992	395	0.122	0.191	1.748	0.011			Weeksellaceae	0.85638	0.8992	395	0.122	0.191			Weeksellaceae	8.4842e-05	0.00026108	94	0.191	1.748			Weeksellaceae	0.012511	0.035517	319	1.748	0.011
	Williamsiaceae	0.8312	0.89514	391.5	0.005	0.019	1.018	0.031			Williamsiaceae	0.8312	0.89514	391.5	0.005	0.019			Williamsiaceae	5.8955e-05	0.00020634	84	0.019	1.018			Williamsiaceae	0.065612	0.14504	293.5	1.018	0.031
	Xanthomonadaceae	0.43755	0.646	450	0.004	0.017	1.003	0.006			Xanthomonadaceae	0.43755	0.646	450	0.004	0.017			Xanthomonadaceae	1.644e-07	1.7262e-06	31	0.017	1.003			Xanthomonadaceae	3.5328e-06	4.9459e-05	404	1.003	0.006
	NA				2.227	0.014	46.484	0.075			NA				2.227	0.014			NA				0.014	46.484			NA				46.484	0.075
Significant differences
											Family	Pvalues	FDR	Statistics	D. marginatus	I. ricinus			Family	Pvalues	FDR	Statistics	H. punctata	R. sanguineus
										DM vs. IR	Acetobacteraceae	0.031824	0.043116	6.8951	0.067	0.224		HP vs. RS	Acetobacteraceae	0.18758	0.35704	363	0.291	0.049
											Acidobacteriaceae	0.0011683	0.0023366	13.504	0.006	0.182			Acidobacteriaceae	0.59445	0.69396	274	0.003	0.015
											Actinosynnemataceae	0.0050783	0.008887	10.566	*	0.269			Actinosynnemataceae	0.016637	0.09982	224	*	0.001
											Anaplasmataceae	0.00047779	0.0010983	15.293	*	1.888			Anaplasmataceae	0.51261	0.67786	274.5	0.217	*
											Aurantimonadaceae	0.15455	0.17082	3.7344	0.089	0.215			Aurantimonadaceae	0.94391	0.96693	301	0.068	0.135
											Borreliaceae	1.8574e-06	1.5602e-05	26.393	*	1.891			Borreliaceae	0.19002	0.35704	237	0.202	0.001
											Bradyrhizobiaceae	7.908e-06	4.1517e-05	23.495	0.012	0.591			Bradyrhizobiaceae	0.16181	0.35704	227	0.012	0.094
											Brucellaceae	0.044691	0.058657	6.216	0.001	0.09			Brucellaceae	0.59276	0.69396	272.5	0.001	0.001
											Burkholderiaceae	0.00018482	0.00051748	17.192	0.006	0.108			Burkholderiaceae	0.66977	0.74027	313	0.001	0.002
											Caulobacteraceae	1.4152e-05	6.6045e-05	22.331	0.015	0.434			Caulobacteraceae	0.0009499	0.009974	134	0.011	0.102
											Chitinophagaceae	0.47185	0.49544	1.5022	0.009	0.109			Chitinophagaceae	0.52443	0.67786	265.5	0.016	0.032
											Comamonadaceae	0.0088143	0.014808	9.4628	0.089	1.254			Comamonadaceae	0.047689	0.16691	396	0.193	0.128
											Coxiellaceae	5.3964e-09	2.2665e-07	38.075	79.964	0.766			Coxiellaceae	0.44248	0.64083	258	92.764	94.731
											Cytophagaceae	0.049256	0.06269	6.0214	0.204	2.397			Cytophagaceae	2.7652e-05	0.0011614	496	0.543	0.158
											Enterobacteriaceae	0.011341	0.01832	8.9587	0.01	2.837			Enterobacteriaceae	0.082308	0.24692	216	0.008	0.002
											Erythrobacteraceae	0.011934	0.018564	8.8567	0.004	0.001			Erythrobacteraceae	0.32141	0.5192	251	0.022	0.051
											Flavobacteriaceae	4.4994e-05	0.00014537	20.018	*	0.203			Flavobacteriaceae	0.15284	0.35704	338	0.042	*
											Geodermatophilaceae	0.73217	0.75003	0.62349	0.011	0.015			Geodermatophilaceae	0.17212	0.35704	364	0.016	0.01
											Hyphomicrobiaceae	0.00178	0.0033982	12.662	0.005	0.108			Hyphomicrobiaceae	0.08121	0.24692	211	0.009	0.029
											Kineosporiaceae	0.076695	0.089478	5.1358	0.027	0.032			Kineosporiaceae	0.42013	0.63019	336	0.006	0.007
											Methylobacteriaceae	0.1911	0.2058	3.3099	0.266	1.863			Methylobacteriaceae	0.78803	0.84865	311	0.488	0.445
											Methylocystaceae	0.066999	0.080399	5.4061	0.065	0.314			Methylocystaceae	0.36016	0.56026	251	0.029	0.045
											Microbacteriaceae	0.96937	0.96937	0.062223	0.105	0.454			Microbacteriaceae	0.46313	0.64839	334	0.103	0.113
											Micrococcaceae	2.4553e-05	0.00010312	21.229	0.002	0.002			Micrococcaceae	0.9677	0.9677	299.5	0.039	0.212
											Moraxellaceae	0.0038309	0.0069956	11.129	0.222	0.015			Moraxellaceae	0.12714	0.33374	226.5	0.002	0.464
											Mycobacteriaceae	1.41e-07	1.8945e-06	31.549	0.017	1.291			Mycobacteriaceae	0.00014921	0.0031334	108	0.016	0.078
											Nocardiaceae	0.013157	0.019735	8.6616	0.008	0.776			Nocardiaceae	0.18385	0.35704	231	0.019	0.059
											Oxalobacteraceae	0.053371	0.065929	5.861	0.324	3.553			Oxalobacteraceae	0.61134	0.69396	323	0.357	0.099
											Patulibacteraceae	0.024352	0.035268	7.4303	0.002	0.063			Patulibacteraceae	0.21339	0.37343	243	0.001	0.003
											Phyllobacteriaceae	4.8636e-05	0.00014591	19.862	0.001	0.188			Phyllobacteriaceae	0.034163	0.13542	196	0.001	0.012
											Polyangiaceae	0.02573	0.036022	7.3202	*	0.047			Polyangiaceae	0.12027	0.33374	270	*	0.018
											Pseudomonadaceae	3.2589e-06	2.2813e-05	25.268	0.715	7.845			Pseudomonadaceae	0.61134	0.69396	323	0.102	0.027
											Rhizobiaceae	1.8043e-07	1.8945e-06	31.056	0.02	0.813			Rhizobiaceae	0.022454	0.10719	183	0.076	0.138
											Rhodobacteraceae	0.00026593	0.00069806	16.465	0.009	0.019			Rhodobacteraceae	0.88525	0.92951	289.5	0.024	0.146
											Rickettsiaceae	0.0011057	0.002322	13.614	14.065	6.139			Rickettsiaceae	0.013002	0.091015	173	0.005	1.179
											Sphingobacteriaceae	0.00045216	0.0010983	15.403	0.031	1.095			Sphingobacteriaceae	0.53261	0.67786	265.5	0.197	0.082
											Sphingomonadaceae	0.128	0.14529	4.1115	1.27	11.521			Sphingomonadaceae	0.0035434	0.029765	440	3.874	1.192
											Streptomycetaceae	4.4648e-06	2.6789e-05	24.639	*	0.076			Streptomycetaceae	0.22894	0.38462	250	*	*
											Verrucomicrobiaceae	0.00049687	0.0010983	15.214	0.001	0.058			Verrucomicrobiaceae	0.00065597	0.0091836	152.5	*	0.017
											Weeksellaceae	4.2012e-05	0.00014537	20.155	0.122	1.748			Weeksellaceae	0.035468	0.13542	200	0.191	0.011
											Williamsiaceae	2.8484e-05	0.00010876	20.932	0.005	1.018			Williamsiaceae	0.022969	0.10719	185	0.019	0.031
											Xanthomonadaceae	1.4828e-07	1.8945e-06	31.448	0.004	1.003			Xanthomonadaceae	0.19552	0.35704	236	0.017	0.006
											NA				2.227	46.484			NA				0.014	0.075
											Family	Pvalues	FDR	Statistics	D. marginatus	R. sanguineus
										DM vs. RS	Acetobacteraceae	0.073759	0.14752	427	0.067	0.049
											Acidobacteriaceae	0.093704	0.172	417	0.006	0.015
											Actinosynnemataceae	0.0028097	0.023668	240	*	0.001
											Anaplasmataceae	0.027573	0.082718	263.5	*	*
											Aurantimonadaceae	1	1	330	0.089	0.135
											Borreliaceae	2.3794e-05	0.00099935	156	*	0.001
											Bradyrhizobiaceae	0.38889	0.49495	283	0.012	0.094
											Brucellaceae	0.13324	0.19985	258.5	0.001	0.001
											Burkholderiaceae	0.10729	0.17331	403	0.006	0.002
											Caulobacteraceae	0.0032811	0.023668	172	0.015	0.102
											Chitinophagaceae	0.40149	0.49596	285	0.009	0.032
											Comamonadaceae	0.8895	0.93397	322	0.089	0.128
											Coxiellaceae	0.03156	0.082844	214	79.964	94.731
											Cytophagaceae	0.0033812	0.023668	486	0.204	0.158
											Enterobacteriaceae	0.098288	0.172	246	0.01	0.002
											Erythrobacteraceae	0.095405	0.172	246	0.004	0.051
											Flavobacteriaceae	0.82405	0.9142	325.5	*	*
											Geodermatophilaceae	0.82713	0.9142	342	0.011	0.01
											Hyphomicrobiaceae	0.057062	0.12614	228	0.005	0.029
											Kineosporiaceae	0.0231	0.07463	451	0.027	0.007
											Methylobacteriaceae	0.3247	0.45459	384	0.266	0.445
											Methylocystaceae	0.10509	0.17331	418	0.065	0.045
											Microbacteriaceae	0.51413	0.61695	366	0.105	0.113
											Micrococcaceae	0.010829	0.056363	198	0.002	0.212
											Moraxellaceae	0.01342	0.056363	209.5	0.222	0.464
											Mycobacteriaceae	0.0020343	0.023668	163	0.017	0.078
											Nocardiaceae	0.030876	0.082844	215	0.008	0.059
											Oxalobacteraceae	0.97783	1	328	0.324	0.099
											Patulibacteraceae	0.86253	0.92888	321	0.002	0.003
											Phyllobacteriaceae	0.073179	0.14752	236	0.001	0.012
											Polyangiaceae	0.37148	0.49495	310	*	0.018
											Pseudomonadaceae	0.13203	0.19985	412	0.715	0.027
											Rhizobiaceae	0.0070396	0.042238	184	0.02	0.138
											Rhodobacteraceae	0.38327	0.49495	284	0.009	0.146
											Rickettsiaceae	0.00044821	0.0094125	520	14.065	1.179
											Sphingobacteriaceae	0.25243	0.36559	268	0.031	0.082
											Sphingomonadaceae	0.018192	0.069461	457	1.27	1.192
											Streptomycetaceae	0.043409	0.10129	249	*	*
											Verrucomicrobiaceae	0.034998	0.086465	226	0.001	0.017
											Weeksellaceae	0.020977	0.07342	215	0.122	0.011
											Williamsiaceae	0.012422	0.056363	196.5	0.005	0.031
											Xanthomonadaceae	0.60759	0.70886	303	0.004	0.006
											NA				2.227	0.075

## Sheet: Genus
	Genus	Pvalues	FDR	Statistics			Genus	Pvalues	FDR	Statistics			Genus	Pvalues	FDR	Statistics			Genus	Pvalues	FDR	Statistics
All vs. all	Acinetobacter	0.028941	0.040674	9.0265		DM vs. HP	Acinetobacter	0.44605	0.6319	364.5		HP vs. IR	Acinetobacter	0.13366	0.17443	204		IR vs. RS	Acinetobacter	0.61522	0.70701	200
	Agrobacterium	0.0098551	0.014642	11.376			Agrobacterium	0.98717	0.98717	406.5			Agrobacterium	0.016262	0.029159	158			Agrobacterium	0.55395	0.68584	244
	Anaplasma	0.00026863	0.00053726	19.037			Anaplasma	0.30822	0.54722	390			Anaplasma	0.0024988	0.0068388	173			Anaplasma	0.16946	0.26702	264
	Arthrobacter	3.4411e-06	1.4912e-05	28.112			Arthrobacter	0.25564	0.54722	373			Arthrobacter	0.183	0.21627	227			Arthrobacter	0.005637	0.020937	119
	Borrelia	1.8302e-05	5.9143e-05	24.647			Borrelia	0.0011613	0.019741	264.5			Borrelia	0.083845	0.12111	194			Borrelia	0.52559	0.6666	245
	Bosea	2.7874e-06	1.3177e-05	28.548			Bosea	0.050959	0.32486	526			Bosea	6.7035e-07	5.2294e-06	40			Bosea	0.0061095	0.02118	329
	Bradyrhizobium	2.1857e-05	6.3142e-05	24.278			Bradyrhizobium	0.94009	0.95889	410			Bradyrhizobium	1.115e-05	7.2473e-05	67			Bradyrhizobium	0.07482	0.13416	291
	Brevundimonas	0.0078977	0.012079	11.855			Brevundimonas	0.13917	0.54722	375			Brevundimonas	0.040003	0.065005	207			Brevundimonas	0.14533	0.23616	262
	Burkholderia	1.0734e-05	3.7211e-05	25.755			Burkholderia	0.21942	0.54722	471			Burkholderia	1.9505e-05	0.00010143	83			Burkholderia	7.1667e-05	0.00062111	368
	Chryseobacterium	1.9335e-05	5.9143e-05	24.533			Chryseobacterium	0.85638	0.94947	395			Chryseobacterium	9.3102e-05	0.00026896	95			Chryseobacterium	0.010653	0.032585	321
	Comamonas	0.0043937	0.00737	13.115			Comamonas	0.30822	0.54722	390			Comamonas	0.027261	0.047253	210			Comamonas	0.056973	0.11395	266.5
	Coxiella	3.4755e-17	1.8073e-15	79.748			Coxiella	1.4254e-16	7.2694e-15	810			Coxiella	6.146e-12	3.1959e-10	534			Coxiella	3.8926e-12	2.0242e-10	0
	Devosia	0.0061428	0.0099821	12.396			Devosia	0.93529	0.95889	399.5			Devosia	0.0051721	0.011694	140			Devosia	0.60515	0.70701	241
	Ehrlichia	0.33978	0.35337	3.357			Ehrlichia	0.25564	0.54722	373			Ehrlichia	0.13417	0.17443	300			Ehrlichia	0.36505	0.47456	210
	Erwinia	0.058766	0.074345	7.4535			Erwinia	0.73167	0.88894	423.5			Erwinia	0.011777	0.022682	160.5			Erwinia	0.10899	0.18892	282
	Flavobacterium	0.00015362	0.00034714	20.209			Flavobacterium	0.069505	0.39386	344			Flavobacterium	0.043858	0.06516	192			Flavobacterium	0.001498	0.0086554	318
	Hymenobacter	2.3145e-05	6.3344e-05	24.159			Hymenobacter	0.017579	0.14942	257			Hymenobacter	0.043469	0.06516	364			Hymenobacter	0.00036563	0.0027161	362
	Janthinobacterium	0.056616	0.0736	7.537			Janthinobacterium	0.17387	0.54722	321			Janthinobacterium	0.29552	0.33406	221			Janthinobacterium	0.063559	0.12185	294
	Kineococcus	0.13091	0.14483	5.6328			Kineococcus	0.15033	0.54722	494.5			Kineococcus	0.60723	0.63635	246			Kineococcus	0.20426	0.30348	269.5
	Luteibacter	1.8917e-10	4.9185e-09	48.242			Luteibacter	0.161	0.54722	475			Luteibacter	8.5542e-09	1.4827e-07	16			Luteibacter	7.7087e-07	1.3362e-05	415
	Luteolibacter	1.7566e-06	1.0149e-05	29.502			Luteolibacter	0.11023	0.54722	481			Luteolibacter	7.0395e-07	5.2294e-06	57			Luteolibacter	0.21777	0.31456	269
	Methylibium	2.2282e-06	1.1587e-05	29.01			Methylibium	0.60784	0.79487	376			Methylibium	4.3904e-05	0.00017562	85			Methylibium	4.0179e-05	0.00050111	379
	Methylobacterium	0.53863	0.53863	2.1663			Methylobacterium	0.30514	0.54722	470			Methylobacterium	0.8396	0.85607	280			Methylobacterium	0.97019	0.98922	218
	Methylopila	0.031624	0.042354	8.8311			Methylopila	0.73207	0.88894	426			Methylopila	0.011425	0.022682	153.5			Methylopila	0.9899	0.9899	219
	Mycobacterium	7.0954e-10	1.2299e-08	45.542			Mycobacterium	0.36482	0.54722	462			Mycobacterium	3.7326e-08	4.8524e-07	14			Mycobacterium	0.0045614	0.018246	331
	Mycoplana	0.00031992	0.00061614	18.67			Mycoplana	0.35424	0.54722	462			Mycoplana	0.0043293	0.010233	138			Mycoplana	0.18593	0.28437	167
	Novosphingobium	0.24409	0.25904	4.166			Novosphingobium	0.1337	0.54722	311			Novosphingobium	0.8632	0.8632	261.5			Novosphingobium	0.31748	0.42331	260
	Ochrobactrum	0.065203	0.07885	7.2201			Ochrobactrum	0.3605	0.54722	356.5			Ochrobactrum	0.09616	0.13514	197.5			Ochrobactrum	0.27051	0.37017	262.5
	Paracoccus	0.019565	0.028261	9.8855			Paracoccus	0.38979	0.56798	372			Paracoccus	0.1196	0.16367	211			Paracoccus	0.57657	0.69725	199.5
	Patulibacter	0.0010002	0.0017935	16.266			Patulibacter	0.21573	0.54722	472.5			Patulibacter	8.8882e-05	0.00026896	94.5			Patulibacter	0.012685	0.036644	318
	Pedobacter	0.031766	0.042354	8.8212			Pedobacter	0.77682	0.92135	387			Pedobacter	0.031864	0.053449	170			Pedobacter	0.83026	0.89945	211
	Phyllobacterium	3.8825e-06	1.553e-05	27.862			Phyllobacterium	0.84269	0.94947	397			Phyllobacterium	3.4296e-05	0.00016213	98.5			Phyllobacterium	0.033581	0.075185	301.5
	Pseudomonas	4.7241e-08	4.0943e-07	36.946			Pseudomonas	0.31274	0.54722	469			Pseudomonas	7.1773e-09	1.4827e-07	31			Pseudomonas	1.1678e-10	3.0363e-09	434
	Rathayibacter	0.20179	0.21861	4.6205			Rathayibacter	0.047231	0.32486	282			Rathayibacter	0.15105	0.19157	337			Rathayibacter	0.63903	0.70701	239
	Rhizobium	2.9233e-08	3.0402e-07	37.931			Rhizobium	0.22768	0.54722	472.5			Rhizobium	3.2335e-07	3.3628e-06	40			Rhizobium	4.8183e-05	0.00050111	380
	Rhodobacter	0.35313	0.36005	3.2608			Rhodobacter	0.94006	0.95889	403			Rhodobacter	0.17515	0.21181	239			Rhodobacter	0.63829	0.70701	231
	Rhodococcus	0.077231	0.091273	6.8384			Rhodococcus	0.33801	0.54722	345.5			Rhodococcus	0.19145	0.22123	209			Rhodococcus	0.84968	0.9017	228
	Rhodoferax	4.3334e-05	0.00011267	22.853			Rhodoferax	0.62903	0.80201	378			Rhodoferax	5.7506e-05	0.0001916	87			Rhodoferax	0.0018964	0.0098612	341
	Rickettsia	8.2024e-09	1.0663e-07	40.536			Rickettsia	7.3309e-08	1.8694e-06	742			Rickettsia	0.46229	0.51147	304.5			Rickettsia	0.026462	0.062546	131.5
	Rickettsiella	7.0478e-07	4.5811e-06	31.386			Rickettsiella	0.36095	0.54722	418.5			Rickettsiella	1.7792e-05	0.00010143	121.5			Rickettsiella	0.015341	0.041985	303
	Rubellimicrobium	0.060048	0.074345	7.4051			Rubellimicrobium	0.55724	0.74788	369			Rubellimicrobium	0.014092	0.026171	374.5			Rubellimicrobium	0.034701	0.075185	145
	Saccharothrix	0.0012918	0.0022391	15.724			Saccharothrix	0.30822	0.54722	390			Saccharothrix	0.010675	0.022203	196			Saccharothrix	0.96221	0.98922	222
	Salinibacterium	0.00016022	0.00034714	20.121			Salinibacterium	0.92931	0.95889	399			Salinibacterium	0.0093478	0.020254	149			Salinibacterium	0.13398	0.22474	160
	Sphingobacterium	0.00013668	0.00032306	20.454			Sphingobacterium	0.36095	0.54722	418.5			Sphingobacterium	0.0028177	0.006977	189			Sphingobacterium	0.0067193	0.021838	286
	Sphingomonas	0.007778	0.012079	11.888			Sphingomonas	0.24218	0.54722	331			Sphingomonas	0.52919	0.57329	300			Sphingomonas	0.0045614	0.018246	331
	Spirosoma	0.12244	0.13841	5.7871			Spirosoma	0.23984	0.54722	331.5			Spirosoma	0.61187	0.63635	294			Spirosoma	0.036489	0.075897	302
	Stenotrophomonas	0.11851	0.13695	5.8622			Stenotrophomonas	0.30822	0.54722	390			Stenotrophomonas	0.17515	0.21181	239			Stenotrophomonas	0.25547	0.35904	243.5
	Streptomyces	4.9339e-07	3.6652e-06	32.121			Streptomyces	0.55405	0.74788	381			Streptomyces	3.8042e-05	0.00016485	95			Streptomyces	0.00082281	0.0053482	348
	Terriglobus	0.00018903	0.00039318	19.774			Terriglobus	0.011496	0.14657	555			Terriglobus	4.8102e-05	0.00017866	88			Terriglobus	0.0038676	0.018246	332
	Wautersiella	0.00012615	0.00031236	20.622			Williamsia	0.8312	0.94947	391.5			Wautersiella	0.0028177	0.006977	189			Wautersiella	0.025705	0.062546	278
	Williamsia	9.9178e-06	3.6838e-05	25.919			Wolbachia	0.014378	0.14666	312			Williamsia	5.8955e-05	0.0001916	84			Williamsia	0.065612	0.12185	293.5
	Wolbachia	0.00040335	0.00074908	18.182									Wolbachia	0.04244	0.06516	187			Wolbachia	0.021072	0.054786	299
	Significant differences						Genus	Pvalues	FDR	Statistics			Family	Pvalues	FDR	Statistics
						DM vs. IR	Acinetobacter	0.0038309	0.0062386	11.129		HP vs. RS	Acinetobacter	0.12714	0.28192	226.5
							Agrobacterium	0.00053673	0.00099678	15.06			Agrobacterium	0.10033	0.25243	215
							Anaplasma	9.2093e-05	0.00023748	18.585			Anaplasma	0.10394	0.25243	254
							Arthrobacter	1.7468e-07	1.8166e-06	31.121			Arthrobacter	0.00028392	0.00362	146
							Borrelia	1.8574e-06	1.6097e-05	26.393			Borrelia	0.19002	0.33417	237
							Bosea	3.5241e-05	0.00011453	20.507			Bosea	0.18157	0.33417	232
							Bradyrhizobium	1.8511e-05	8.0215e-05	21.794			Bradyrhizobium	0.11123	0.25785	220
							Brevundimonas	0.0038391	0.0062386	11.125			Brevundimonas	0.56604	0.7217	281.5
							Burkholderia	0.00018482	0.00038442	17.192			Burkholderia	0.66977	0.7741	313
							Chryseobacterium	4.5444e-05	0.00013128	19.998			Chryseobacterium	0.059675	0.19021	211
							Comamonas	0.013033	0.018004	8.6805			Comamonas	0.88347	0.90114	294
							Coxiella	5.3964e-09	2.8061e-07	38.075			Coxiella	1.501e-11	7.6551e-10	13
							Devosia	0.00178	0.0030853	12.662			Devosia	0.08121	0.2301	211
							Ehrlichia	0.62709	0.62709	0.93333			Ehrlichia	0.40915	0.58557	317
							Erwinia	0.063724	0.078896	5.5064			Erwinia	0.38312	0.57467	259
							Flavobacterium	4.4994e-05	0.00013128	20.018			Flavobacterium	0.15284	0.30672	338
							Hymenobacter	0.022864	0.030486	7.5564			Hymenobacter	4.3024e-05	0.0010971	501
							Janthinobacterium	0.00044162	0.00088324	15.45			Janthinobacterium	0.56108	0.7217	326
							Kineococcus	0.076695	0.09064	5.1358			Kineococcus	0.42013	0.58557	336
							Luteibacter	1.5889e-08	4.1311e-07	35.915			Luteibacter	0.049356	0.1798	215
							Luteolibacter	0.00049687	0.00095693	15.214			Luteolibacter	0.00065597	0.0055757	152.5
							Methylibium	7.8398e-06	3.7061e-05	23.513			Methylibium	0.70558	0.78227	314
							Methylobacterium	0.1911	0.2028	3.3099			Methylobacterium	0.78803	0.84341	311
							Methylopila	0.07203	0.087106	5.2613			Methylopila	0.091856	0.24656	216
							Mycobacterium	1.41e-07	1.8166e-06	31.549			Mycobacterium	0.00014921	0.0025366	108
							Mycoplana	3.5154e-05	0.00011453	20.512			Mycoplana	0.00052481	0.005353	127
							Novosphingobium	0.088712	0.10251	4.8447			Novosphingobium	0.47134	0.63259	333
							Ochrobactrum	0.044691	0.056682	6.216			Ochrobactrum	0.59276	0.72183	272.5
							Paracoccus	7.9163e-05	0.00021666	18.888			Paracoccus	0.067585	0.20276	224
							Patulibacter	0.024352	0.031657	7.4303			Patulibacter	0.21339	0.35106	243
							Pedobacter	0.00015406	0.0003338	17.556			Pedobacter	0.15162	0.30672	226
							Phyllobacterium	9.5907e-05	0.00023748	18.504			Phyllobacterium	0.038467	0.1627	216.5
							Pseudomonas	3.0048e-06	2.2322e-05	25.431			Pseudomonas	0.61134	0.72508	323
							Rathayibacter	0.25174	0.2618	2.7588			Rathayibacter	0.15637	0.30672	367
							Rhizobium	5.5004e-08	9.5339e-07	33.432			Rhizobium	0.21339	0.35106	243
							Rhodobacter	0.16176	0.17896	3.6433			Rhodobacter	0.42483	0.58557	280
							Rhodococcus	0.013157	0.018004	8.6616			Rhodococcus	0.18385	0.33417	231
							Rhodoferax	0.00011957	0.00028261	18.063			Rhodoferax	0.8278	0.86159	287
							Rickettsia	3.9704e-06	2.5796e-05	24.873			Rickettsia	0.041472	0.1627	195.5
							Rickettsiella	6.6503e-06	3.4582e-05	23.842			Rickettsiella	0.02354	0.10914	243
							Rubellimicrobium	0.00013855	0.00031323	17.769			Rubellimicrobium	0.68303	0.7741	317
							Saccharothrix	0.0050783	0.0077668	10.566			Saccharothrix	0.016637	0.094275	224
							Salinibacterium	0.010232	0.014779	9.1645			Salinibacterium	0.00089803	0.0065428	132
							Sphingobacterium	0.0056845	0.0084456	10.34			Sphingomonas	0.0024861	0.015849	445
							Sphingomonas	0.1035	0.117	4.5364			Spirosoma	0.055381	0.1883	390
							Spirosoma	0.56579	0.57689	1.1391			Stenotrophomonas	0.92992	0.92992	295
							Stenotrophomonas	0.18895	0.2028	3.3326			Streptomyces	0.22894	0.36487	250
							Streptomyces	4.4648e-06	2.5796e-05	24.639			Terriglobus	0.59445	0.72183	274
							Terriglobus	0.0044194	0.0069639	10.844			Wautersiella	0.28607	0.4421	283.5
							Wautersiella	0.0012017	0.0021548	13.448			Williamsia	0.022969	0.10914	185
							Williamsia	2.8484e-05	0.00010859	20.932			Wolbachia	0.7938	0.84341	307
							Wolbachia	2.9237e-05	0.00010859	20.88
							Genus	Pvalues	FDR	Statistics
						DM vs. RS	Acinetobacter	0.01342	0.063439	209.5
							Agrobacterium	0.032105	0.098203	214
							Anaplasma	0.017083	0.06833	270
							Arthrobacter	9.2041e-06	0.00047861	142.5
							Borrelia	2.3794e-05	0.00061865	156
							Bosea	0.90323	0.92094	323
							Bradyrhizobium	0.12766	0.22891	250
							Brevundimonas	0.041403	0.11093	285
							Burkholderia	0.10729	0.20663	403
							Chryseobacterium	0.0448	0.11093	231
							Comamonas	0.25897	0.37407	315
							Coxiella	0.23447	0.36947	265
							Devosia	0.057062	0.13487	228
							Ehrlichia	0.82405	0.89272	325.5
							Erwinia	0.69954	0.84596	311
							Flavobacterium	0.82405	0.89272	325.5
							Hymenobacter	0.0014904	0.015501	502
							Janthinobacterium	0.55759	0.70718	298.5
							Kineococcus	0.0231	0.080079	451
							Luteibacter	0.5365	0.69746	299.5
							Luteolibacter	0.034998	0.1011	226
							Methylibium	0.85735	0.89703	321
							Methylobacterium	0.3247	0.45634	384
							Methylopila	0.11564	0.21475	247
							Mycobacterium	0.0020343	0.017631	163
							Mycoplana	0.0032811	0.021327	172
							Novosphingobium	0.75761	0.87546	313
							Ochrobactrum	0.13324	0.23094	258.5
							Paracoccus	0.0084271	0.04869	224.5
							Patulibacter	0.86253	0.89703	321
							Pedobacter	0.062134	0.14035	230
							Phyllobacterium	0.02135	0.0793	235
							Pseudomonas	0.14191	0.23805	410
							Rathayibacter	0.94721	0.94721	326
							Rhizobium	0.75691	0.87546	314
							Rhodobacter	0.37148	0.50834	310
							Rhodococcus	0.030876	0.098203	215
							Rhodoferax	0.69129	0.84596	311
							Rickettsia	0.00012125	0.0021017	538
							Rickettsiella	0.067477	0.14035	279
							Rubellimicrobium	0.80971	0.89272	317
							Saccharothrix	0.0028097	0.020872	240
							Salinibacterium	0.00061229	0.0079597	145
							Sphingobacterium	0.41369	0.55158	341
							Sphingomonas	0.01553	0.067295	460
							Spirosoma	0.15715	0.25537	405
							Stenotrophomonas	0.25897	0.37407	315
							Streptomyces	0.043409	0.11093	249
							Terriglobus	0.097561	0.19512	416
							Wautersiella	0.25897	0.37407	315
							Williamsia	0.012422	0.063439	196.5
							Wolbachia	0.067477	0.14035	279

## Sheet: Ixodes_male_female
#NAME	FileInput	Group	Sex	Estadio			Class	Pvalues	FDR	Statistics			Family	Pvalues	FDR	Statistics			Genus	Pvalues	FDR	Statistics
1GV14.19	1GV14-19	I. ricinus	Unknown	nymph		All vs. all	Acidobacteria	0.028327	0.12379	7.1279		All vs. all	Acetobacteraceae	0.25409	0.48733	2.7401		All vs. all	Acinetobacter	0.96298	0.96298	0.075455
3GV14.4.A	3GV14-4-A	I. ricinus	Female	adult			Actinobacteria	0.22913	0.38113	2.9469			Acidobacteriaceae	0.028327	0.20496	7.1279			Agrobacterium	0.33452	0.46109	2.1901
3GV14.4.B	3GV14-4-B	I. ricinus	Female	adult			Alphaproteobacteria	0.0072135	0.078381	9.8636			Actinosynnemataceae	0.74939	0.80704	0.57698			Anaplasma	0.7243	0.79623	0.6451
3GV14.4.C	3GV14-4-C	I. ricinus	Female	adult			Betaproteobacteria	0.45805	0.49077	1.5616			Anaplasmataceae	0.7243	0.80054	0.6451			Arthrobacter	0.81087	0.82709	0.41929
3GV14.4.D	3GV14-4-D	I. ricinus	Female	adult			Chloroplast	0.95982	0.95982	0.082025			Aurantimonadaceae	0.031242	0.20496	6.932			Borrelia	0.12311	0.37623	4.1894
3GV14.4.E	3GV14-4-E	I. ricinus	Female	adult			Cytophagia	0.041264	0.12379	6.3755			Borreliaceae	0.12311	0.42901	4.1894			Bosea	0.38216	0.48934	1.9238
3GV14.9.C	3GV14-9-C	I. ricinus	Female	adult			Deltaproteobacteria	0.033701	0.12379	6.7805			Bradyrhizobiaceae	0.20148	0.48733	3.2041			Bradyrhizobium	0.35101	0.47109	2.0939
3GV14.9.J	3GV14-9-J	I. ricinus	Female	adult			Flavobacteria	0.010451	0.078381	9.1222			Brucellaceae	0.1132	0.42901	4.3573			Brevundimonas	0.28553	0.43087	2.5068
4GV14.33.F	4GV14-33-F	I. ricinus	Unknown	nymph			Gammaproteobacteria	0.42843	0.49077	1.6952			Burkholderiaceae	0.13279	0.42901	4.038			Burkholderia	0.13279	0.37623	4.038
4GV14.33.G	4GV14-33-G	I. ricinus	Unknown	nymph			Mollicutes	0.13112	0.28097	4.0633			Caulobacteraceae	0.33726	0.48844	2.1738			Chryseobacterium	0.019734	0.18402	7.8508
4GV14.34.A	4GV14-34-A	I. ricinus	Unknown	nymph			Saprospirae	0.41357	0.49077	1.7659			Chitinophagaceae	0.41357	0.54281	1.7659			Comamonas	0.12793	0.37623	4.1126
4GV14.34.B	4GV14-34-B	I. ricinus	Unknown	nymph			Sphingobacteria	0.25409	0.38113	2.7401			Comamonadaceae	0.16894	0.47302	3.5565			Coxiella	0.0091823	0.15744	9.381
MM3	MM3	I. ricinus	Male	adult			Spirochaetia	0.12311	0.28097	4.1894			Coxiellaceae	0.32245	0.48844	2.2636			Devosia	0.020436	0.18402	7.781
NM14	NM14	I. ricinus	Unknown	nymph			Thermoleophilia	0.33452	0.45616	2.1901			Cytophagaceae	0.041264	0.21664	6.3755			Erwinia	0.17471	0.43087	3.4892
NM15	NM15	I. ricinus	Unknown	nymph			Verrucomicrobiae	0.25383	0.38113	2.7422			Enterobacteriaceae	0.096542	0.40548	4.6755			Flavobacterium	0.027182	0.18402	7.2104
NM16	NM16	I. ricinus	Unknown	nymph									Erythrobacteraceae	0.1475	0.44249	3.8279			Hymenobacter	0.002494	0.12719	11.988
NM17	NM17	I. ricinus	Unknown	nymph									Flavobacteriaceae	0.027182	0.20496	7.2104			Janthinobacterium	0.25656	0.43087	2.7207
NM18	NM18	I. ricinus	Unknown	nymph									Geodermatophilaceae	0.64717	0.7766	0.8703			Kineococcus	0.79399	0.8264	0.46136
NM19	NM19	I. ricinus	Unknown	nymph									Hyphomicrobiaceae	0.020436	0.20496	7.781			Luteibacter	0.41025	0.51031	1.782
NM20	NM20	I. ricinus	Unknown	nymph									Kineosporiaceae	0.79399	0.83369	0.46136			Luteolibacter	0.25383	0.43087	2.7422
													Methylobacteriaceae	0.38379	0.53731	1.9153			Methylibium	0.74622	0.79623	0.58547
													Methylocystaceae	0.33697	0.48844	2.1755			Methylobacterium	0.38379	0.48934	1.9153
													Microbacteriaceae	0.18259	0.4793	3.401			Methylopila	0.26908	0.43087	2.6255
	Significant differences												Micrococcaceae	0.4034	0.54281	1.8156			Mycobacterium	0.70637	0.79623	0.69524
													Moraxellaceae	0.96298	0.96393	0.075455			Mycoplana	0.22913	0.43087	2.9469
													Mycobacteriaceae	0.70637	0.80054	0.69524			Novosphingobium	0.26908	0.43087	2.6255
													Nocardiaceae	0.25527	0.48733	2.7309			Ochrobactrum	0.1132	0.37623	4.3573
													Oxalobacteraceae	0.03416	0.20496	6.7534			Paracoccus	0.058258	0.2476	5.6857
													Patulibacteraceae	0.33452	0.48844	2.1901			Patulibacter	0.33452	0.46109	2.1901
													Phyllobacteriaceae	0.55416	0.68455	1.1806			Pedobacter	0.55747	0.66118	1.1687
													Polyangiaceae	0.07385	0.34464	5.2114			Phyllobacterium	0.24819	0.43087	2.7872
													Pseudomonadaceae	0.29271	0.48844	2.4571			Pseudomonas	0.29271	0.43087	2.4571
													Rhizobiaceae	0.96393	0.96393	0.073469			Rathayibacter	0.23392	0.43087	2.9056
													Rhodobacteraceae	0.30959	0.48844	2.345			Rhizobium	0.2197	0.43087	3.031
													Rickettsiaceae	0.7183	0.80054	0.66172			Rhodobacter	0.028865	0.18402	7.0902
													Sphingobacteriaceae	0.25409	0.48733	2.7401			Rhodococcus	0.25527	0.43087	2.7309
													Sphingomonadaceae	0.28311	0.48844	2.5238			Rhodoferax	0.20581	0.43087	3.1616
													Streptomycetaceae	0.0092611	0.20496	9.3639			Rickettsia	0.088737	0.34812	4.8442
													Verrucomicrobiaceae	0.25383	0.48733	2.7422			Rickettsiella	0.049828	0.23102	5.9983
													Weeksellaceae	0.025705	0.20496	7.3222			Rubellimicrobium	0.049403	0.23102	6.0155
													Williamsiaceae	0.47325	0.60232	1.4963			Saccharothrix	0.74939	0.79623	0.57698
													Xanthomonadaceae	0.25409	0.48733	2.7401			Salinibacterium	0.11255	0.37623	4.3687
																			Sphingobacterium	0.28553	0.43087	2.5068
																			Sphingomonas	0.20931	0.43087	3.1279
																			Spirosoma	0.29569	0.43087	2.4369
																			Stenotrophomonas	0.027683	0.18402	7.1738
																			Streptomyces	0.0092611	0.15744	9.3639
																			Terriglobus	0.034021	0.19279	6.7615
																			Wautersiella	0.28553	0.43087	2.5068
																			Williamsia	0.47325	0.57466	1.4963
																			Wolbachia	0.63196	0.7325	0.91785

## Sheet: Ixodes_nymphs_adults
#NAME	FileInput	Group	Sex	Estadio		Class	Pvalues	FDR	Statistics		Family	Pvalues	FDR	Statistics		Genus	Pvalues	FDR	Statistics
1GV14.19	1GV14-19	I. ricinus	Unknown	nymph		Acidobacteria	0.0073033	0.036517	14		Acetobacteraceae	0.79208	0.87545	44		Acinetobacter	1	1	48
3GV14.4.A	3GV14-4-A	I. ricinus	Female	adult		Actinobacteria	0.38374	0.63957	60		Acidobacteriaceae	0.0073033	0.058395	14		Agrobacterium	0.62388	0.72313	55
3GV14.4.B	3GV14-4-B	I. ricinus	Female	adult		Alphaproteobacteria	0.0054934	0.036517	83		Actinosynnemataceae	0.60087	0.76474	42		Anaplasma	0.7276	0.81433	43.5
3GV14.4.C	3GV14-4-C	I. ricinus	Female	adult		Betaproteobacteria	0.34315	0.63957	35		Anaplasmataceae	0.7276	0.85691	43.5		Arthrobacter	0.96207	0.9886	47
3GV14.4.D	3GV14-4-D	I. ricinus	Female	adult		Chloroplast	0.84377	0.84377	51		Aurantimonadaceae	0.0073033	0.058395	82		Borrelia	0.060587	0.23769	23.5
3GV14.4.E	3GV14-4-E	I. ricinus	Female	adult		Cytophagia	0.069096	0.14806	24		Borreliaceae	0.060587	0.23133	23.5		Bosea	0.23798	0.52769	32
3GV14.9.C	3GV14-9-C	I. ricinus	Female	adult		Deltaproteobacteria	0.010836	0.040636	16		Bradyrhizobiaceae	0.18134	0.40087	30		Bradyrhizobium	0.18134	0.44041	30
3GV14.9.J	3GV14-9-J	I. ricinus	Female	adult		Flavobacteria	0.0029639	0.036517	9		Brucellaceae	0.14475	0.37996	29		Brevundimonas	0.12803	0.36276	31.5
4GV14.33.F	4GV14-33-F	I. ricinus	Unknown	nymph		Gammaproteobacteria	0.79208	0.84377	52		Burkholderiaceae	0.0488	0.20496	22		Burkholderia	0.0488	0.2074	22
4GV14.33.G	4GV14-33-G	I. ricinus	Unknown	nymph		Mollicutes	0.05272	0.14806	24		Caulobacteraceae	0.73449	0.85691	43		Chryseobacterium	0.0061455	0.070908	12
4GV14.34.A	4GV14-34-A	I. ricinus	Unknown	nymph		Saprospirae	0.56225	0.7673	56		Chitinophagaceae	0.56225	0.76474	56		Comamonas	0.048014	0.2074	28
4GV14.34.B	4GV14-34-B	I. ricinus	Unknown	nymph		Sphingobacteria	0.79208	0.84377	44		Comamonadaceae	0.13494	0.37782	68		Coxiella	0.0073033	0.070908	82
MM3	MM3	I. ricinus	Male	adult		Spirochaetia	0.060587	0.14806	23.5		Coxiellaceae	0.15686	0.38754	67		Devosia	0.0073033	0.070908	82
NM14	NM14	I. ricinus	Unknown	nymph		Thermoleophilia	0.62388	0.77985	41		Cytophagaceae	0.069096	0.24184	24		Erwinia	0.067722	0.2467	24
NM15	NM15	I. ricinus	Unknown	nymph		Verrucomicrobiae	0.56269	0.7673	56		Enterobacteriaceae	0.036531	0.17048	20.5		Flavobacterium	0.0083421	0.070908	15.5
NM16	NM16	I. ricinus	Unknown	nymph							Erythrobacteraceae	0.095996	0.31014	66		Hymenobacter	0.0004763	0.024291	6
NM17	NM17	I. ricinus	Unknown	nymph							Flavobacteriaceae	0.0083421	0.058395	15.5		Janthinobacterium	0.73449	0.81433	43
NM18	NM18	I. ricinus	Unknown	nymph							Geodermatophilaceae	0.41719	0.76182	37		Kineococcus	0.55987	0.72313	40
NM19	NM19	I. ricinus	Unknown	nymph							Hyphomicrobiaceae	0.0073033	0.058395	82		Luteibacter	0.34315	0.61897	35
NM20	NM20	I. ricinus	Unknown	nymph							Kineosporiaceae	0.55987	0.76474	40		Luteolibacter	0.56269	0.72313	56
											Methylobacteriaceae	0.52081	0.76474	39		Methylibium	0.56269	0.72313	40
											Methylocystaceae	0.18134	0.40087	30		Methylobacterium	0.52081	0.72313	39
	Significant differences										Microbacteriaceae	0.11527	0.3458	69		Methylopila	0.11527	0.36276	69
											Micrococcaceae	0.47285	0.76474	57		Mycobacterium	0.47267	0.68874	58
											Moraxellaceae	1	1	48		Mycoplana	0.38374	0.63066	60
											Mycobacteriaceae	0.47267	0.76474	58		Novosphingobium	0.85063	0.92303	51
											Nocardiaceae	0.58901	0.76474	55.5		Ochrobactrum	0.14475	0.38853	29
											Oxalobacteraceae	0.015861	0.095166	17		Paracoccus	0.16348	0.41688	31
											Patulibacteraceae	0.62388	0.77067	41		Patulibacter	0.62388	0.72313	41
											Phyllobacteriaceae	0.52081	0.76474	39		Pedobacter	0.30539	0.61897	34
											Polyangiaceae	0.025398	0.13334	24		Phyllobacterium	0.41436	0.64037	37
											Pseudomonadaceae	0.38374	0.7326	60		Pseudomonas	0.38374	0.63066	60
											Rhizobiaceae	1	1	48		Rathayibacter	0.23158	0.52769	64
											Rhodobacteraceae	0.28724	0.60321	62		Rhizobium	0.34315	0.61897	35
											Rickettsiaceae	1	1	48		Rhodobacter	0.35196	0.61897	56
											Sphingobacteriaceae	0.79208	0.87545	44		Rhodococcus	0.58901	0.72313	55.5
											Sphingomonadaceae	0.91011	0.98011	46		Rhodoferax	0.62388	0.72313	55
											Streptomycetaceae	0.0025253	0.058395	8.5		Rickettsia	0.040599	0.20706	75
											Verrucomicrobiaceae	0.56269	0.76474	56		Rickettsiella	0.017025	0.10854	18
											Weeksellaceae	0.0077509	0.058395	13		Rubellimicrobium	0.03765	0.20706	69
											Williamsiaceae	0.34315	0.68629	61		Saccharothrix	0.60087	0.72313	42
											Xanthomonadaceae	0.57136	0.76474	56		Salinibacterium	0.47267	0.68874	38
																Sphingobacterium	0.12803	0.36276	31.5
																Sphingomonas	0.91011	0.96699	46
																Spirosoma	0.96922	0.9886	47
																Stenotrophomonas	0.29147	0.61897	57
																Streptomyces	0.0025253	0.064396	8.5
																Terriglobus	0.015049	0.10854	16
																Wautersiella	0.12803	0.36276	31.5
																Williamsia	0.34315	0.61897	61
																Wolbachia	0.39571	0.63066	37
