# Supplementary material for: Exploring the bacteriome in anthropophilic ticks: To investigate the vectors for diagnosis
Source: PLoS One. 2019 Mar 19;14(3):e0213384. doi: 10.1371/journal.pone.0213384 (PMC6424421; doi:10.1371/journal.pone.0213384)
Supplement: S4 Table — (XLSX) [file pone.0213384.s004.xlsx]

## Sheet: taxa_abund-1
Family	3GV14,4,C	3GV14,4,D	3GV14,4,E	3GV14,9,C	MM3	3GV14,4,A	3GV14,9,J	3GV14,4,B		3GV14.4.C	3GV14.4.D	3GV14.4.E	3GV14.9.C	MM3	3GV14.4.A	3GV14.9.J	3GV14.4.B
Acetobacteraceae	0.000873407	0.00258505	0.000191853	0.000190583	0.00233757	0.000275723	0	6.8568e-05	100	0.0873407	0.258505	0.0191853	0.0190583	0.233757	0.0275723	0	0.0068568
Acidobacteriaceae	0.000148422	0.000227802	3.19754e-05	0.000123879	0.000436346	0.000172327	2.9773e-06	0		0.0148422	0.0227802	0.00319754	0.0123879	0.0436346	0.0172327	0.00029773	0
Anaplasmataceae	4.56684e-05	1.98088e-05	1.27902e-05	0	0	0	0	0		0.00456684	0.00198088	0.00127902	0	0	0	0	0
Aurantimonadaceae	0.00419578	0.00713118	0.000927288	7.62333e-05	0.00236873	0.000252746	0.00018757	0.000423652		0.419578	0.713118	0.0927288	0.00762333	0.236873	0.0252746	0.018757	0.0423652
Borreliaceae	5.70854e-06	0	0	0.497727	0	0	2.9773e-06	0		0.000570854	0	0	49.7727	0	0	0.00029773	0
Bradyrhizobiaceae	0.00109033	0.0031397	0.000549978	0.00197254	0.000862302	0.000172327	0.00051805	7.34657e-05		0.109033	0.31397	0.0549978	0.197254	0.0862302	0.0172327	0.051805	0.00734657
Brucellaceae	0	0	0	9.52916e-06	0.000187005	1.14884e-05	0	9.79542e-06		0	0	0	0.000952916	0.0187005	0.00114884	0	0.000979542
Burkholderiaceae	0	2.97133e-05	6.39509e-06	0.00141032	8.31134e-05	0	0.000178638	0		0	0.00297133	0.000639509	0.141032	0.00831134	0	0.0178638	0
Caulobacteraceae	0.002272	0.00601198	0.00287139	9.52916e-05	0.000145449	9.19075e-05	2.38184e-05	5.63237e-05		0.2272	0.601198	0.287139	0.00952916	0.0145449	0.00919075	0.00238184	0.00563237
Chitinophagaceae	0.00151847	0.00159461	0.000115112	0	0.000831134	0.000160838	0	1.7142e-05		0.151847	0.159461	0.0115112	0	0.0831134	0.0160838	0	0.0017142
Comamonadaceae	0.0107149	0.0325261	0.00229584	0.00552692	0.0188252	0.000505491	0.000744325	0.000164073		1.07149	3.25261	0.229584	0.552692	1.88252	0.0505491	0.0744325	0.0164073
Coxiellaceae	0.000810613	0.000901302	0.000780201	0.00168666	0.00142332	0.00244704	0.0020722	0.000715066		0.0810613	0.0901302	0.0780201	0.168666	0.142332	0.244704	0.20722	0.0715066
Cytophagaceae	0.0138603	0.0112712	0.000665089	7.62333e-05	0.0129553	0.000769726	0.000270934	0.000112647		1.38603	1.12712	0.0665089	0.00762333	1.29553	0.0769726	0.0270934	0.0112647
Enterobacteriaceae	6.2794e-05	0.000138662	6.39509e-05	4.76458e-05	1.03892e-05	0	0	0		0.0062794	0.0138662	0.00639509	0.00476458	0.00103892	0	0	0
Erythrobacteraceae	8.56282e-05	2.97133e-05	4.47656e-05	0	3.11675e-05	0	0	0		0.00856282	0.00297133	0.00447656	0	0.00311675	0	0	0
Geodermatophilaceae	0.000388181	0.000227802	4.47656e-05	0	3.11675e-05	0	8.93189e-06	0		0.0388181	0.0227802	0.00447656	0	0.00311675	0	0.000893189	0
Hyphomicrobiaceae	0.00110175	0.00100035	0.000652299	0.000438342	0.00446735	3.44653e-05	0.000125047	3.67328e-05		0.110175	0.100035	0.0652299	0.0438342	0.446735	0.00344653	0.0125047	0.00367328
Kineosporiaceae	0.000485226	0.00103996	1.91853e-05	0	5.19459e-05	0	1.78638e-05	0		0.0485226	0.103996	0.00191853	0	0.00519459	0	0.00178638	0
Methylobacteriaceae	0.00889391	0.0434705	0.00237258	0.000781391	0.0114489	0.00107991	0.000547823	0.000222846		0.889391	4.34705	0.237258	0.0781391	1.14489	0.107991	0.0547823	0.0222846
Methylocystaceae	0.00023405	0.00060417	0.000217433	8.57625e-05	0.000935026	0.00117182	5.9546e-05	0.000110199		0.023405	0.060417	0.0217433	0.00857625	0.0935026	0.117182	0.0059546	0.0110199
Microbacteriaceae	0.013809	0.0131135	0.00152843	0.0029731	0.0104307	0.000114884	0.000214365	8.81588e-05		1.3809	1.31135	0.152843	0.29731	1.04307	0.0114884	0.0214365	0.00881588
Micrococcaceae	0.000205508	9.90442e-06	0	9.52916e-06	0	0	0	4.89771e-06		0.0205508	0.000990442	0	0.000952916	0	0	0	0.000489771
Moraxellaceae	5.70854e-06	1.98088e-05	0	2.85875e-05	3.11675e-05	1.14884e-05	2.67957e-05	0		0.000570854	0.00198088	0	0.00285875	0.00311675	0.00114884	0.00267957	0
Mycobacteriaceae	0.0203338	0.00954786	0.00996994	0.00289687	0.00655557	0.00118331	0.000107183	0.000869344		2.03338	0.954786	0.996994	0.289687	0.655557	0.118331	0.0107183	0.0869344
NA	0.814558	0.537582	0.44073	0.452988	0.00573483	0.983445	0.980135	0.993332		81.4558	53.7592	44.0737	45.2988	0.573483	98.3445	98.0138	99.3332
Nocardiaceae	0.000502352	0.00119844	0.0014325	4.76458e-05	0.135683	3.44653e-05	1.19092e-05	0		0.0502352	0.119844	0.14325	0.00476458	13.5683	0.00344653	0.00119092	0
Oxalobacteraceae	0.00218637	0.00819096	0.000243013	0.000438342	0.000363621	0.00036763	0.000384071	0.00019346		0.218637	0.819096	0.0243013	0.0438342	0.0363621	0.036763	0.0384071	0.019346
Patulibacteraceae	0.000148422	0.000237706	0.000588348	0	2.07784e-05	3.44653e-05	1.48865e-05	2.44886e-06		0.0148422	0.0237706	0.0588348	0	0.00207784	0.00344653	0.00148865	0.000244886
Phyllobacteriaceae	5.13769e-05	0.00017828	0.000153482	0.00011435	0.000446735	0	3.57276e-05	2.93863e-05		0.00513769	0.017828	0.0153482	0.011435	0.0446735	0	0.00357276	0.00293863
Pseudomonadaceae	0.0176508	0.00722032	0.498018	0.0167046	0.601907	0.00202197	0.00648158	0.000695475		1.76508	0.722032	49.8018	1.67046	60.1907	0.202197	0.648158	0.0695475
Rhizobiaceae	0.002135	0.00345664	0.00149645	0.0027444	0.00341804	0.000769726	0.00133681	0.000178766		0.2135	0.345664	0.149645	0.27444	0.341804	0.0769726	0.133681	0.0178766
Rhodobacteraceae	0.00117025	2.97133e-05	0.000115112	0	0.000436346	4.59538e-05	2.9773e-06	0		0.117025	0.00297133	0.0115112	0	0.0436346	0.00459538	0.00029773	0
Rickettsiaceae	9.70453e-05	0.000168375	0.000121507	2.85875e-05	4.15567e-05	0.000275723	5.06141e-05	0.000266925		0.00970453	0.0168375	0.0121507	0.00285875	0.00415567	0.0275723	0.00506141	0.0266925
Sphingobacteriaceae	0.00854569	0.0496013	0.0020784	0.000142937	0.0219627	0.000172327	0.000172683	7.34657e-06		0.854569	4.96013	0.20784	0.0142937	2.19627	0.0172327	0.0172683	0.000734657
Sphingomonadaceae	0.0577362	0.188224	0.0232717	0.0030398	0.0930143	0.00392905	0.00388537	0.00196888		5.77362	18.8224	2.32717	0.30398	9.30143	0.392905	0.388537	0.196888
Streptomycetaceae	0	9.90442e-05	1.27902e-05	2.85875e-05	4.15567e-05	0	8.93189e-06	0		0	0.00990442	0.00127902	0.00285875	0.00415567	0	0.000893189	0
Verrucomicrobiaceae	0.000325387	0.000564552	0.000102321	2.85875e-05	1.03892e-05	5.74422e-05	1.19092e-05	4.89771e-06		0.0325387	0.0564552	0.0102321	0.00285875	0.00103892	0.00574422	0.00119092	0.000489771
Weeksellaceae	0.000142714	0.000465508	5.11607e-05	9.52916e-06	0.00012467	0	1.19092e-05	0		0.0142714	0.0465508	0.00511607	0.000952916	0.012467	0	0.00119092	0
Williamsiaceae	0.010047	0.0680137	0.00723285	0.000142937	0.015137	0.00014935	0	9.30565e-05		1.0047	6.80137	0.723285	0.0142937	1.5137	0.014935	0	0.00930565
Xanthomonadaceae	0.00356213	0.000118853	0.000984844	0.0073851	0.0472084	0.000241257	0.00234313	0.000254681		0.356213	0.0118853	0.0984844	0.73851	4.72084	0.0241257	0.234313	0.0254681
NA: Not assigned (according to Greengenes).
