# Supplementary material for: Exploring the bacteriome in anthropophilic ticks: To investigate the vectors for diagnosis
Source: PLoS One. 2019 Mar 19;14(3):e0213384. doi: 10.1371/journal.pone.0213384 (PMC6424421; doi:10.1371/journal.pone.0213384)
Supplement: S5 Table — (XLSX) [file pone.0213384.s005.xlsx]

## Sheet: taxa_abund-12
Family	1GV14.19	1GV14.19	4GV14.33.F	4GV14.33.F	4GV14.33.G	4GV14.33.G	4GV14.34.A	4GV14.34.A	4GV14.34.B	4GV14.34.B	NM14	NM14	NM15	NM15	NM16	NM16	NM17	NM17	NM18	NM18	NM19	NM19	NM20	NM20
Acetobacteraceae	0.000849295	0.0849295	0.00162238	0.162238	0.00290869	0.290869	0.00488489	0.488489	0.000305201	0.0305201	0.00901634	0.901634	0.00140956	0.140956	0.00410586	0.410586	0.00699478	0.699478	0.00703283	0.703283	0.00284303	0.284303	0.00364976	0.364976
Acidobacteriaceae	0.000138976	0.0138976	0.00144211	0.144211	0.000277647	0.0277647	0.00155781	0.155781	0.0001526	0.01526	0.0068014	0.68014	0.00422868	0.422868	0.0037326	0.37326	0.00922666	0.922666	0.0325091	3.25091	0.00287214	0.287214	0.00189188	0.189188
Actinosynnemataceae	0	0	0	0	0	0	0	0	2.03467e-05	0.00203467	0.0327124	3.27124	0	0	0	0	0.000115046	0.0115046	0	0	0.000359018	0.0359018	0	0
Anaplasmataceae	6.17669e-06	0.000617669	0.380218	38.0218	0.0716463	7.16463	4.22934e-05	0.00422934	0.0326056	3.26056	0	0	0	0	0	0	0	0	0	0	0	0	0	0
Aurantimonadaceae	0.00570417	0.570417	0.0017207	0.17207	0.00112381	0.112381	0.00172698	0.172698	0.000101734	0.0101734	0.00441079	0.441079	0.00128519	0.128519	0.00168856	0.168856	0.0022779	0.22779	0.00166194	0.166194	0.00240639	0.240639	0.00175469	0.175469
Borreliaceae	0.00904267	0.904267	0.0190261	1.90261	6.61065e-06	0.000661065	7.04891e-06	0.000704891	0.0271425	2.71425	0.0004048	0.04048	4.14577e-05	0.00414577	0.000106646	0.0106646	0	0	0.00360762	0.360762	0.000815067	0.0815067	2.55228e-05	0.00255228
Bradyrhizobiaceae	0.00662759	0.662759	0.00238441	0.238441	0.00123619	0.123619	0.00402492	0.402492	0.000386587	0.0386587	0.0151151	1.51151	0.0119398	1.19398	0.0236576	2.36576	0.0371137	3.71137	0.0268545	2.68545	0.00993606	0.993606	0.0142545	1.42545
Brucellaceae	0.000216184	0.0216184	0.00680088	0.680088	0.0104052	1.04052	0.00145912	0.145912	0.000559534	0.0559534	7.63773e-05	0.00763773	0	0	0.000462132	0.0462132	0	0	0.000891771	0.0891771	0.000203767	0.0203767	0	0
Burkholderiaceae	0.000160594	0.0160594	0.000229427	0.0229427	0.00103787	0.103787	0.000845869	0.0845869	0.000661268	0.0661268	0.00300545	0.300545	0.00102262	0.102262	0.0133485	1.33485	0.0116886	1.16886	0.00563437	0.563437	0.000591894	0.0591894	0.00115491	0.115491
Caulobacteraceae	0.0175758	1.75758	0.0117745	1.17745	0.0217953	2.17953	0.00169879	0.169879	0.000671441	0.0671441	0.00195144	0.195144	0.00154775	0.154775	0.00252395	0.252395	0.00773107	0.773107	0.00127685	0.127685	0.000514269	0.0514269	0.00138461	0.138461
Chitinophagaceae	0.00283819	0.283819	3.27753e-05	0.00327753	0.000112381	0.0112381	0.000479326	0.0479326	0	0	0.00389142	0.389142	0.000870611	0.0870611	0.00225734	0.225734	0.00292216	0.292216	0.00790434	0.790434	3.88127e-05	0.00388127	0.000660403	0.0660403
Comamonadaceae	0.0298025	2.98025	0.0129463	1.29463	0.011767	1.1767	0.00510341	0.510341	0.000752828	0.0752828	0.0221074	2.21074	0.0116496	1.16496	0.0255594	2.55594	0.0410023	4.10023	0.0139441	1.39441	0.0184943	1.84943	0.0179553	1.79553
Coxiellaceae	0.00171094	0.171094	0.00111436	0.111436	0.000535463	0.0535463	0.00124061	0.124061	0.000895255	0.0895255	0.00354009	0.354009	0.224231	22.4231	0.00421251	0.421251	0.0346978	3.46978	0.00516822	0.516822	0.01177	1.177	0.00398794	0.398794
Cytophagaceae	0.0122546	1.22546	0.00753013	0.753013	0.00423082	0.423082	0.00957241	0.957241	0.00224831	0.224831	0.0527538	5.27538	0.0464049	4.64049	0.0487549	4.87549	0.0583512	5.83512	0.0583097	5.83097	0.189523	18.9523	0.0627255	6.27255
Enterobacteriaceae	6.48552e-05	0.00648552	3.27753e-05	0.00327753	2.64426e-05	0.00264426	0.254924	25.4924	0.339912	33.9912	0.000710309	0.0710309	0.118541	11.8541	0.0076074	0.76074	0.00296818	0.296818	0	0	0.0292357	2.92357	0.0282474	2.82474
Erythrobacteraceae	4.01485e-05	0.00401485	5.73568e-05	0.00573568	0	0	0	0	0	0	0	0	0	0	0	0	0	0	0	0	0	0	0	0
Flavobacteriaceae	0.000216184	0.0216184	0	0	1.9832e-05	0.0019832	0	0	0	0	2.29132e-05	0.00229132	0.000580407	0.0580407	0.000302163	0.0302163	2.30091e-05	0.00230091	0.00024321	0.024321	0.00111587	0.111587	0.0199365	1.99365
Geodermatophilaceae	0.000435457	0.0435457	0.000237621	0.0237621	0.000231373	0.0231373	9.16358e-05	0.00916358	7.12135e-05	0.00712135	0.000194762	0.0194762	9.67345e-05	0.00967345	0.000106646	0.0106646	2.30091e-05	0.00230091	0.000445886	0.0445886	0.000232876	0.0232876	0.000149947	0.0149947
Hyphomicrobiaceae	0.00295555	0.295555	0.000737445	0.0737445	0.000350365	0.0350365	0.000232614	0.0232614	3.05201e-05	0.00305201	0.00290616	0.290616	0.000939707	0.0939707	0.00126198	0.126198	0.00368146	0.368146	0.000932306	0.0932306	0.000485159	0.0485159	0.000714639	0.0714639
Kineosporiaceae	0.000907973	0.0907973	0.000286784	0.0286784	0.00136179	0.136179	0.000401788	0.0401788	0.00012208	0.012208	9.54716e-05	0.00954716	0.000262565	0.0262565	0.000142194	0.0142194	0	0	0	0	0.000514269	0.0514269	0.000344558	0.0344558
Methylobacteriaceae	0.0271713	2.71713	0.0167072	1.67072	0.0568781	5.68781	0.0488278	4.88278	0.00754863	0.754863	0.0402508	4.02508	0.018117	1.8117	0.0121932	1.21932	0.0299349	2.99349	0.040231	4.0231	0.0151273	1.51273	0.0232928	2.32928
Methylocystaceae	0.000738115	0.0738115	0.00102423	0.102423	0.00315328	0.315328	0.0022768	0.22768	0.000824042	0.0824042	0.0125564	1.25564	0.0025151	0.25151	0.00241731	0.241731	0.00736292	0.736292	0.0189096	1.89096	0.00978081	0.978081	0.00814816	0.814816
Microbacteriaceae	0.00588639	0.588639	0.0041133	0.41133	0.00346398	0.346398	0.0035597	0.35597	0.000905429	0.0905429	0.00462464	0.462464	0.00724127	0.724127	0.00684311	0.684311	0.0035204	0.35204	0.00751925	0.751925	0.0204058	2.04058	0.00268947	0.268947
Micrococcaceae	5.55902e-05	0.00555902	0	0	1.9832e-05	0.0019832	7.04891e-06	0.000704891	0	0	0	0	4.14577e-05	0.00414577	0	0	0	0	8.10701e-05	0.00810701	0	0	0	0
Moraxellaceae	3.08835e-06	0.000308835	0.000614537	0.0614537	0.000793278	0.0793278	9.86847e-05	0.00986847	1.01734e-05	0.00101734	0.000893614	0.0893614	0	0	5.33229e-05	0.00533229	0	0	0.000364816	0.0364816	0	0	0	0
Mycobacteriaceae	0.0323319	3.23319	0.0221233	2.21233	0.0144244	1.44244	0.0177985	1.77985	0.00398795	0.398795	0.00635077	0.635077	0.0317427	3.17427	0.0157658	1.57658	0.0433492	4.33492	0.02197	2.197	0.0127888	1.27888	0.0204533	2.04533
Nocardiaceae	0.0266555	2.66555	0.0119794	1.19794	0.00290869	0.290869	0.00359494	0.359494	0.00114959	0.114959	0.000324603	0.0324603	0.000621865	0.0621865	8.88715e-05	0.00888715	4.60183e-05	0.00460183	0.000385083	0.0385083	0	0	0.000118043	0.0118043
Oxalobacteraceae	0.0116461	1.16461	0.00272855	0.272855	0.00294174	0.294174	0.00241073	0.241073	0.000732481	0.0732481	0.0515165	5.15165	0.0693172	6.93172	0.121256	12.1256	0.0396677	3.96677	0.104499	10.4499	0.184438	18.4438	0.178733	17.8733
Patulibacteraceae	9.8827e-05	0.0098827	4.9163e-05	0.0049163	8.59385e-05	0.00859385	0.000105734	0.0105734	2.03467e-05	0.00203467	0.00517074	0.517074	0.000773876	0.0773876	0.000533229	0.0533229	0.00188675	0.188675	0.0014998	0.14998	0.000960615	0.0960615	0.000370081	0.0370081
Phyllobacteriaceae	0.00311305	0.311305	0.000188458	0.0188458	9.25491e-05	0.00925491	9.86847e-05	0.00986847	3.05201e-05	0.00305201	0.0101849	1.01849	0.00559678	0.559678	0.000302163	0.0302163	0.00306021	0.306021	0.000830969	0.0830969	0.00573458	0.573458	0.0031425	0.31425
Polyangiaceae	0	0	0	0	0	0	0	0	0	0	1.52755e-05	0.00152755	0.0119674	1.19674	0	0	0.0131612	1.31612	0.00016214	0.016214	0.000126141	0.0126141	0.000153137	0.0153137
Pseudomonadaceae	0.037091	3.7091	0.0169448	1.69448	0.0277383	2.77383	0.00402492	0.402492	0.00628713	0.628713	0.0422175	4.22175	0.148681	14.8681	0.0626722	6.26722	0.230367	23.0367	0.0582489	5.82489	0.131934	13.1934	0.114467	11.4467
Rhizobiaceae	0.0120723	1.20723	0.0159534	1.59534	0.0213127	2.13127	0.00708415	0.708415	0.00102751	0.102751	0.016761	1.6761	0.0123129	1.23129	0.013864	1.3864	0.0574538	5.74538	0.0110863	1.10863	0.00752967	0.752967	0.0121744	1.21744
Rhodobacteraceae	0.000404573	0.0404573	0.000540793	0.0540793	0.000727172	0.0727172	7.04891e-05	0.00704891	5.08668e-05	0.00508668	0	0	0	0	5.33229e-05	0.00533229	2.30091e-05	0.00230091	0	0	0	0	0	0
Rickettsiaceae	0.000179124	0.0179124	0.17729	17.729	0.292766	29.2766	0.357027	35.7027	0.428024	42.8024	4.96452e-05	0.00496452	4.14577e-05	0.00414577	0	0	4.60183e-05	0.00460183	0.0103972	1.03972	0	0	0.118426	11.8426
Sphingobacteriaceae	0.0109636	1.09636	0.0181002	1.81002	0.0260856	2.60856	0.00486374	0.486374	0.000620575	0.0620575	0.0208968	2.08968	0.00613573	0.613573	0.0299142	2.99142	0.0347668	3.47668	0.0187475	1.87475	0.0124589	1.24589	0.0135813	1.35813
Sphingomonadaceae	0.17086	17.086	0.0520964	5.20964	0.0755862	7.55862	0.0914736	9.14736	0.0118214	1.18214	0.452321	45.2321	0.18052	18.052	0.243206	24.3206	0.153862	15.3862	0.203608	20.3608	0.284817	28.4817	0.146453	14.6453
Streptomycetaceae	0.00345586	0.345586	0.000139295	0.0139295	0.000158656	0.0158656	0.000140978	0.0140978	0	0	0.000931803	0.0931803	0.00118845	0.118845	0.00101314	0.101314	0.0027611	0.27611	0.00180381	0.180381	0.00344463	0.344463	0.000944344	0.0944344
Verrucomicrobiaceae	0.00342806	0.342806	0.000606344	0.0606344	0.000323922	0.0323922	2.81956e-05	0.00281956	0	0	0.00077141	0.077141	0	0	0.000586552	0.0586552	0.00218587	0.218587	0.000425618	0.0425618	0.000582191	0.0582191	0.000165898	0.0165898
Weeksellaceae	0.00412603	0.412603	0.123956	12.3956	0.181231	18.1231	0.017876	1.7876	0.00506633	0.506633	0.000496452	0.0496452	0.0321711	3.21711	0.0826861	8.26861	0.00722487	0.722487	2.02675e-05	0.00202675	0.0135456	1.35456	0.000459411	0.0459411
Williamsiaceae	0.0208988	2.08988	0.0197471	1.97471	0.0217292	2.17292	0.0488348	4.88348	0.00636852	0.636852	0.00100054	0.100054	0.00157539	0.157539	0.00142194	0.142194	0.00294517	0.294517	0.00245237	0.245237	0.00085388	0.085388	0.00156646	0.156646
Xanthomonadaceae	0.0170446	1.70446	0.0073089	0.73089	0.00111059	0.111059	0.0025517	0.25517	0.00208554	0.208554	0.0046361	0.46361	0.0078355	0.78355	0.0865786	8.65786	0.102828	10.2828	0.00565464	0.565464	0.00340582	0.340582	0.0197802	1.97802
NA	0.520229	52.0229	0.0595937	5.95937	0.137396	13.7396	0.0989525	9.89525	0.1168	11.68	0.168313	16.8313	0.0365518	3.65518	0.178721	17.8721	0.0447298	4.47298	0.324686	32.4686	0.0201147	2.01147	0.176044	17.6044
NA: Not assigned.	52.0229		5.95937		13.7396		9.89525		11.68		16.8313		3.65518		17.8721		4.47298		32.4686		2.01147		17.6044
